# Supplementary material for: Quantitative proteomic analysis of the microbial degradation of 3-aminobenzoic acid by Comamonas sp. QT12
Source: Sci Rep. 2022 Oct 20;12:17609. doi: 10.1038/s41598-022-17570-9 (PMC9584955; doi:10.1038/s41598-022-17570-9)
Supplement: Supplementary file 1 — Supplementary Information 1. [file 41598_2022_17570_MOESM1_ESM.xlsx]

## Sheet: Table S1
Table S1 Quantitative Proteomic Analysis of the proteins of the Comamonas sp. QT12 in different groups
Protein id	3ABCon-1	3ABCon-2	3AB-1	3AB-2	t-value	p-value	fold_change
B4W63_286	0.110271	0.101942	20.3887	20.8878	-82.268	0.00771983	194.504
B4W63_4014	0.144449	0.161497	6.73764	5.81447	-13.2631	0.0478306	41.0273
B4W63_5063	0.0429421	0.0336872	1.0593	0.979267	-24.3524	0.0241185	26.603
B4W63_2073	0.0429421	0.00913928	0.649516	0.621375	-27.7104	0.0015415	24.402
B4W63_3043	0.0466293	0.0456502	1.09077	1.13201	-51.643	0.0122738	24.0875
B4W63_2290	0.43128	0.312935	7.07274	7.70531	-21.8072	0.0238729	19.8572
B4W63_2451	0.0514661	0.0422644	0.794309	0.873838	-19.6655	0.030026	17.7973
B4W63_4312	0.65389	0.444788	9.6252	9.10224	-31.3005	0.00760133	17.0454
B4W63_4800	0.0429421	0.0200722	0.535495	0.536344	-44.0812	0.0142975	17.0095
B4W63_510	0.844147	0.790545	14.0125	13.7193	-87.5451	0.00547298	16.9645
B4W63_4147	0.182782	0.224612	3.04576	2.73099	-16.9095	0.0342755	14.1798
B4W63_527	0.144928	0.0942809	1.53615	1.59146	-38.5126	0.000705275	13.0748
B4W63_275	0.07354	0.0898992	1.10466	1.02356	-23.7486	0.021083	13.0215
B4W63_2838	0.0259638	0.0383727	0.412942	0.422313	-49.5768	0.000641515	12.9826
B4W63_4584	0.0176662	0.0383727	0.354758	0.344026	-27.5594	0.00519149	12.4696
B4W63_2570	0.0266053	0.0383727	0.410618	0.388158	-28.9402	0.00469383	12.293
B4W63_4318	0.289281	0.29263	3.60576	3.44367	-39.8912	0.0159081	12.1143
B4W63_3428	0.0429421	0.0276973	0.401296	0.447314	-16.0479	0.0229522	12.0133
B4W63_605	0.102082	0.165809	1.73859	1.47337	-10.7931	0.0458984	11.9898
B4W63_705	0.0429421	0.0287202	0.397161	0.431442	-20.3951	0.0125533	11.5626
B4W63_1551	1.05822	1.06673	11.4047	12.4985	-19.9114	0.031935	11.2488
B4W63_2107	0.0429421	0.018577	0.329712	0.327228	-24.3115	0.0245929	10.6786
B4W63_517	0.150948	0.195881	1.95019	1.70608	-13.3335	0.0405689	10.542
B4W63_4316	0.287529	0.263954	2.86215	2.77548	-56.6286	0.0064291	10.2227
B4W63_544	0.230649	0.21275	2.19115	2.28067	-44.1253	0.0108504	10.0853
B4W63_2585	0.0110729	0.0383727	0.224678	0.270657	-8.33865	0.0251184	10.0178
B4W63_1618	0.0429421	0.024378	0.364428	0.304529	-9.59401	0.0450456	9.93695
B4W63_4309	0.352091	0.322087	3.14248	3.27749	-41.5437	0.0108504	9.52265
B4W63_3727	0.0916252	0.0576417	0.648417	0.715181	-16.2094	0.0119142	9.1353
B4W63_4108	0.144928	0.0953261	1.08945	1.09942	-38.5156	0.0125312	9.11065
B4W63_4149	11.9847	11.4993	102.566	99.6625	-60.7255	0.00843283	8.61131
B4W63_1079	0.0429421	0.0182116	0.233585	0.284157	-8.11076	0.0349012	8.46625
B4W63_5373	0.134082	0.151268	1.20447	1.16473	-48.135	0.00363557	8.30278
B4W63_194	0.0429421	0.0114749	0.23298	0.216277	-11.0831	0.0194547	8.25582
B4W63_2498	0.0824323	0.0714449	0.574009	0.655202	-13.1246	0.044383	7.98826
B4W63_481	0.0711394	0.0493375	0.492584	0.426036	-11.3974	0.0350838	7.62486
B4W63_4447	0.0256076	0.0383727	0.216119	0.258513	-9.27528	0.0478364	7.41841
B4W63_5102	0.258238	0.243424	1.7328	1.92729	-16.1924	0.0381034	7.29593
B4W63_1833	0.0429421	0.035911	0.280823	0.282633	-66.7457	0.00565081	7.14564
B4W63_830	0.117096	0.0999254	0.758099	0.756452	-75.2222	0.00784457	6.97882
B4W63_4150	0.0170538	0.0383727	0.200366	0.182263	-11.6993	0.00793526	6.90338
B4W63_455	0.0916252	0.0568674	0.548788	0.47218	-10.3713	0.0273853	6.87555
B4W63_1123	0.0440869	0.0456502	0.291225	0.320909	-17.5742	0.035653	6.82141
B4W63_639	0.0744127	0.0522062	0.423023	0.436418	-28.2576	0.00334175	6.78762
B4W63_927	0.237736	0.225588	1.53141	1.57237	-61.8005	0.00523719	6.69894
B4W63_5421	0.139213	0.146259	0.95699	0.899746	-27.243	0.0212624	6.5041
B4W63_2926	0.0429421	0.0289699	0.224869	0.239646	-19.3048	0.00271143	6.4595
B4W63_1233	0.577216	0.478741	3.15775	3.57423	-13.2628	0.0368292	6.37525
B4W63_542	0.0429421	0.0107455	0.150698	0.190068	-5.64466	0.0326805	6.3472
B4W63_1874	0.559922	0.587141	3.71327	3.52685	-32.342	0.0171183	6.31188
B4W63_3912	0.0722265	0.0856693	0.453543	0.513098	-13.2465	0.0377322	6.12202
B4W63_664	0.0766344	0.0898992	0.498845	0.519752	-34.4129	0.00207997	6.11646
B4W63_3273	0.0429421	0.0376307	0.23271	0.253042	-19.2808	0.022785	6.02874
B4W63_505	0.103581	0.109549	0.659082	0.62547	-31.3848	0.0165418	6.02707
B4W63_460	0.580842	0.732087	3.66706	4.11417	-13.7039	0.0272246	5.92662
B4W63_4052	0.0832478	0.0773898	0.491194	0.431268	-12.6525	0.0480131	5.74251
B4W63_2973	0.00807723	0.0383727	0.114383	0.145375	-4.92181	0.0389291	5.59222
B4W63_5000	0.14731	0.150417	0.793519	0.85211	-22.9732	0.0272397	5.52732
B4W63_2433	0.0514661	0.0433445	0.250736	0.259818	-34.1223	0.000920461	5.38498
B4W63_689	0.754861	0.665653	3.70537	3.87053	-32.7925	0.00358113	5.33321
B4W63_4040	0.0459685	0.0456502	0.227489	0.255324	-14.053	0.0451961	5.26981
B4W63_1210	0.130387	0.0949932	0.589585	0.593815	-26.876	0.0216762	5.25068
B4W63_4738	0.0744127	0.0517261	0.324037	0.336665	-20.5884	0.00682101	5.2379
B4W63_2219	0.154445	0.0920316	0.597954	0.682202	-9.85878	0.0131712	5.19382
B4W63_814	0.0429421	0.0248166	0.184762	0.165459	-10.6675	0.00879227	5.16865
B4W63_934	0.104766	0.112659	0.562699	0.536974	-32.7866	0.0106064	5.05771
B4W63_1332	0.0102324	0.0383727	0.105871	0.136537	-4.65638	0.0437652	4.98729
B4W63_574	0.142096	0.146963	0.725972	0.707145	-58.8338	0.00649149	4.95787
B4W63_4628	0.082247	0.0529069	0.333077	0.335225	-18.1228	0.0340898	4.94475
B4W63_43	0.0234198	0.0383727	0.150172	0.15455	-15.5917	0.0266324	4.93137
B4W63_2223	0.0744127	0.0501853	0.313543	0.300054	-17.6348	0.00868133	4.92462
B4W63_1645	0.626049	0.460622	2.71329	2.58519	-20.1306	0.00325204	4.87589
B4W63_543	0.482087	0.506624	2.39247	2.40288	-142.829	0.000878182	4.8501
B4W63_371	1.45642	1.08594	6.12648	6.20237	-25.8784	0.0190706	4.84939
B4W63_4151	0.216446	0.63534	2.28529	1.79493	-5.00589	0.0395527	4.7902
B4W63_1284	0.0429421	0.0357809	0.179765	0.195281	-17.3396	0.0130212	4.76412
B4W63_4161	0.0698694	0.0856693	0.356837	0.380958	-20.1924	0.00473459	4.74348
B4W63_1112	0.304823	0.201496	1.10341	1.24792	-10.3856	0.0126957	4.64396
B4W63_3329	0.0429421	0.0344379	0.186315	0.172865	-17.7083	0.00644152	4.64177
B4W63_4836	0.0419152	0.0383727	0.183425	0.187856	-51.2933	0.000515361	4.62438
B4W63_2521	0.156919	0.151693	0.713068	0.704638	-111.823	0.00031187	4.59381
B4W63_3757	0.418346	0.373606	1.83912	1.79319	-44.2969	0.00051145	4.58653
B4W63_2761	0.795555	0.680829	3.53209	3.20465	-15.1615	0.023163	4.563
B4W63_56	0.130653	0.127916	0.578361	0.600688	-40.9218	0.013997	4.5599
B4W63_528	0.408918	0.423341	1.82536	1.95082	-23.3122	0.025246	4.53727
B4W63_2180	0.197336	0.214628	0.945402	0.921281	-49.0149	0.000766495	4.53119
B4W63_2392	0.796441	0.721905	3.32333	3.53945	-23.377	0.0138292	4.5199
B4W63_3987	0.412826	0.383891	1.81286	1.74684	-38.3336	0.00481238	4.46796
B4W63_620	0.0305901	0.0383727	0.149362	0.153975	-25.9058	0.00403795	4.39856
B4W63_3796	0.555539	0.380979	2.12143	1.98553	-14.3317	0.00608948	4.38535
B4W63_4487	0.0215322	0.0383727	0.14291	0.117418	-6.56007	0.0318248	4.34569
B4W63_2873	0.0514661	0.043058	0.215309	0.195358	-14.6022	0.0191316	4.34458
B4W63_4745	0.0823598	0.0714449	0.326921	0.339095	-31.3262	0.00108623	4.33027
B4W63_1687	0.348505	0.312734	1.45385	1.40863	-38.178	0.000927534	4.32897
B4W63_617	0.0916252	0.0585786	0.309916	0.336646	-11.6779	0.00845335	4.30456
B4W63_3947	0.0429421	0.0282304	0.152264	0.152955	-15.8914	0.0395552	4.28844
B4W63_783	0.2438	0.218786	1.01894	0.961267	-24.1412	0.00924778	4.28074
B4W63_4994	0.0578303	0.0640845	0.267998	0.247636	-18.4836	0.0208979	4.22946
B4W63_1022	0.0429421	0.0236548	0.132429	0.148893	-8.46753	0.0146929	4.22424
B4W63_4948	0.0429421	0.0224942	0.144661	0.125808	-7.37177	0.0182328	4.13332
B4W63_2244	0.157495	0.186924	0.681532	0.732538	-18.1646	0.00764346	4.10566
B4W63_833	0.292407	0.329075	1.24364	1.30353	-27.4232	0.00336865	4.09853
B4W63_3810	0.0429421	0.0269393	0.150797	0.134062	-9.28429	0.0114759	4.07632
B4W63_893	1.00765	0.765304	3.47205	3.72325	-15.5348	0.00414034	4.05837
B4W63_1101	0.0429421	0.0182166	0.117372	0.129003	-6.77844	0.0471902	4.02845
B4W63_5400	0.0314064	0.0383727	0.140125	0.138427	-29.1166	0.0150679	3.99191
B4W63_674	0.0429421	0.0303988	0.146992	0.145331	-17.3072	0.0334863	3.98581
B4W63_5325	0.082247	0.0530773	0.281395	0.257889	-10.7832	0.00987984	3.98513
B4W63_3051	0.0429421	0.0336737	0.164484	0.140773	-8.98112	0.0397843	3.98427
B4W63_757	0.0886735	0.0438942	0.251025	0.271968	-7.89784	0.0384025	3.9451
B4W63_4166	0.11033	0.145589	0.540492	0.462904	-8.77069	0.0344429	3.92076
B4W63_3098	0.416421	0.342006	1.36333	1.59255	-9.11795	0.0462098	3.89739
B4W63_1307	0.0429421	0.0267326	0.127912	0.142033	-9.31597	0.0120167	3.87437
B4W63_1678	0.0429421	0.0332474	0.159257	0.134158	-8.07354	0.0461447	3.85112
B4W63_899	0.442038	0.387646	1.5767	1.5833	-42.5317	0.013483	3.80868
B4W63_1463	0.141882	0.176638	0.601483	0.610125	-24.937	0.017666	3.80386
B4W63_514	0.118666	0.072415	0.392355	0.332159	-7.02689	0.0232465	3.79165
B4W63_5132	0.0473425	0.0456502	0.184968	0.166366	-13.8301	0.0441388	3.77808
B4W63_4324	0.21128	0.156638	0.727881	0.658159	-11.4935	0.00911003	3.76726
B4W63_4597	0.219939	0.157679	0.714714	0.705666	-16.5745	0.0343706	3.76142
B4W63_853	0.139594	0.142639	0.522374	0.535257	-58.5737	0.00708488	3.74738
B4W63_3030	0.0299692	0.0383727	0.136268	0.119238	-9.8553	0.0260415	3.73864
B4W63_3951	0.542766	0.484819	1.79357	2.01935	-11.949	0.0395678	3.71056
B4W63_5039	0.0916252	0.0611376	0.280928	0.280936	-13.4186	0.0473556	3.67802
B4W63_2005	0.14567	0.153092	0.527424	0.564925	-20.7589	0.0245861	3.65626
B4W63_2027	0.026876	0.0383727	0.117754	0.119347	-14.8066	0.0390143	3.6338
B4W63_3480	0.132368	0.11943	0.478212	0.431108	-13.4604	0.033119	3.61131
B4W63_894	0.106858	0.105063	0.361044	0.401233	-13.6805	0.0460049	3.59699
B4W63_3020	0.513636	0.43178	1.75828	1.6382	-16.866	0.00589655	3.59257
B4W63_4202	0.50453	0.525701	1.78534	1.89483	-23.7621	0.0214793	3.57217
B4W63_4554	0.0734675	0.0898992	0.266181	0.31135	-8.6168	0.0449796	3.53518
B4W63_1503	0.110271	0.102302	0.382842	0.367767	-31.5532	0.00402468	3.53105
B4W63_3287	0.474316	0.462868	1.70232	1.60233	-23.5232	0.0250297	3.52614
B4W63_2741	1.02711	1.11466	3.64243	3.90717	-19.3942	0.0182738	3.52493
B4W63_4468	0.0898274	0.0700883	0.29917	0.264305	-10.0727	0.0201547	3.52357
B4W63_3798	0.0429421	0.0294019	0.130566	0.124164	-12.1777	0.0205671	3.52109
B4W63_4753	0.860626	0.758412	3.02075	2.67918	-11.4461	0.0375702	3.52056
B4W63_900	0.372813	0.232255	1.02783	1.10212	-9.59148	0.0243546	3.52018
B4W63_3067	0.0429421	0.0243292	0.106829	0.128398	-5.89527	0.0289785	3.49669
B4W63_5007	0.457187	0.554814	1.82464	1.7039	-16.2072	0.00453516	3.48669
B4W63_1528	0.108673	0.0649935	0.325031	0.279451	-6.82423	0.0209035	3.48072
B4W63_4420	0.296932	0.427096	1.26806	1.2314	-13.129	0.0334842	3.45216
B4W63_1840	0.15449	0.164207	0.572146	0.511832	-12.5266	0.0449583	3.40129
B4W63_5232	0.295647	0.399044	1.28169	1.07055	-7.05052	0.0425486	3.38603
B4W63_2370	0.515408	0.51579	1.80509	1.65877	-16.6259	0.0382435	3.35906
B4W63_4939	0.0178161	0.0383727	0.0833416	0.105226	-4.40897	0.0481251	3.35596
B4W63_1336	0.148361	0.193203	0.537418	0.600919	-10.2495	0.0132734	3.33272
B4W63_3255	0.0646315	0.0776895	0.23876	0.231281	-21.7784	0.00582801	3.30269
B4W63_571	0.0744127	0.05149	0.222453	0.192903	-7.73968	0.0192551	3.29902
B4W63_3988	0.397101	0.340438	1.24647	1.18595	-20.4429	0.00243352	3.29802
B4W63_1871	0.0429421	0.0250164	0.116641	0.105043	-7.20009	0.0280258	3.26206
B4W63_4356	0.147978	0.16399	0.474472	0.538843	-10.5732	0.0461584	3.24814
B4W63_2369	0.213851	0.277195	0.81248	0.749317	-11.9698	0.00690749	3.18055
B4W63_3927	0.0429421	0.0339749	0.116998	0.126695	-12.6273	0.00635742	3.16826
B4W63_2410	0.383772	0.25081	1.10143	0.903281	-5.74172	0.039044	3.15911
B4W63_4334	0.234049	0.192274	0.667575	0.675388	-21.5685	0.0241588	3.1501
B4W63_52	0.132946	0.163843	0.476902	0.444865	-14.0419	0.00505975	3.1058
B4W63_4879	0.276791	0.29961	0.902412	0.88676	-43.8287	0.00107604	3.10404
B4W63_1860	0.0916252	0.0551136	0.234514	0.220372	-7.87001	0.0475456	3.09997
B4W63_875	0.828191	0.998944	2.87117	2.76879	-19.1513	0.00641481	3.08678
B4W63_2549	1.77843	1.74493	5.16923	5.47677	-23.0237	0.0257737	3.02155
B4W63_4062	0.0652238	0.0776895	0.203321	0.228054	-10.4148	0.0232549	3.01844
B4W63_4702	1.48543	1.28315	4.062	4.18116	-23.3195	0.00486756	2.97741
B4W63_775	0.0429421	0.0231264	0.0895454	0.105519	-5.06816	0.0402565	2.95246
B4W63_3478	0.193617	0.179607	0.557761	0.536299	-28.1247	0.00270288	2.93138
B4W63_5307	0.128542	0.128307	0.367693	0.384176	-30.0284	0.0211651	2.92729
B4W63_4131	0.0545224	0.0522643	0.161077	0.151014	-19.9077	0.0241976	2.92256
B4W63_5394	0.21479	0.278569	0.666588	0.77381	-7.59105	0.0291051	2.91957
B4W63_4945	0.110967	0.0881679	0.303971	0.275382	-10.3979	0.0107286	2.90935
B4W63_5093	1.0037	1.11304	3.1008	3.00781	-27.8117	0.00147643	2.88586
B4W63_1153	0.0905188	0.1461	0.374803	0.305512	-4.99499	0.0414912	2.87516
B4W63_1936	0.158217	0.138295	0.414173	0.427842	-22.5789	0.00347332	2.83974
B4W63_4186	0.788585	0.642889	1.94828	2.10061	-12.4174	0.0064708	2.82847
B4W63_2406	2.16756	2.3903	6.24532	6.63238	-18.6304	0.00738607	2.82538
B4W63_4528	0.147451	0.191873	0.479839	0.477509	-13.8933	0.0451333	2.82134
B4W63_1034	0.156633	0.184063	0.454386	0.505384	-10.6908	0.0200831	2.81708
B4W63_4464	1.14956	0.965069	3.09981	2.81977	-11.3463	0.0125848	2.79936
B4W63_1917	0.266595	0.222441	0.714121	0.649416	-11.1637	0.0121262	2.78822
B4W63_1546	0.209584	0.150808	0.467494	0.536852	-7.08316	0.0207674	2.78682
B4W63_3052	0.316574	0.381847	0.945007	0.996239	-14.978	0.00552879	2.77948
B4W63_4152	0.073959	0.0898992	0.230399	0.220551	-15.3222	0.00864243	2.75207
B4W63_3357	0.19468	0.211872	0.530485	0.58234	-12.9282	0.029805	2.73723
B4W63_3442	0.181727	0.219012	0.536674	0.551342	-17.1533	0.017105	2.71503
B4W63_4605	0.0429421	0.0351824	0.0976411	0.114143	-7.32957	0.0423369	2.71086
B4W63_1731	0.0504369	0.0522643	0.14077	0.135643	-31.9157	0.00897428	2.69143
B4W63_4190	0.583018	0.407003	1.38308	1.27029	-7.95664	0.0240608	2.68011
B4W63_293	0.239053	0.235603	0.647541	0.620353	-28.9431	0.0198587	2.67118
B4W63_974	0.373486	0.385935	1.04725	0.97721	-17.7829	0.030222	2.6658
B4W63_4093	14.2882	14.5519	39.4587	36.6648	-16.8491	0.0360126	2.6395
B4W63_2586	0.0982846	0.0728951	0.219602	0.23096	-10.0446	0.0291815	2.6321
B4W63_148	0.340834	0.361282	0.881542	0.937224	-18.8248	0.0166932	2.59041
B4W63_3660	0.0808005	0.0714449	0.192274	0.201035	-18.8072	0.00287082	2.58339
B4W63_3666	0.117925	0.102817	0.266549	0.303512	-8.74814	0.0392319	2.58247
B4W63_141	1.74921	1.6339	4.5906	4.13718	-11.4239	0.0418312	2.57981
B4W63_3036	2.11893	1.54524	4.60436	4.75941	-9.59093	0.0492486	2.5555
B4W63_5060	3.02331	4.12578	9.28878	8.81296	-9.12137	0.0348365	2.53203
B4W63_4381	0.210821	0.216829	0.551052	0.530183	-30.0949	0.0125703	2.52832
B4W63_2979	0.267701	0.219533	0.585359	0.635145	-10.5853	0.00884005	2.50497
B4W63_5417	0.998181	0.972193	2.35449	2.55954	-14.2414	0.0412441	2.49396
B4W63_4929	0.910225	0.702161	1.96948	2.04211	-10.8869	0.0349983	2.48798
B4W63_1171	0.215961	0.155542	0.502657	0.415911	-5.17499	0.0446051	2.47257
B4W63_810	0.0423342	0.0383727	0.0937634	0.102753	-11.7883	0.0239387	2.43494
B4W63_4216	0.541961	0.514528	1.29288	1.27691	-47.6725	0.00158975	2.43239
B4W63_4599	0.167222	0.132085	0.392816	0.328687	-5.77375	0.0496712	2.41058
B4W63_1038	0.10039	0.122911	0.251006	0.285494	-7.60377	0.0252294	2.40258
B4W63_2365	0.0869329	0.0631252	0.166742	0.19253	-5.96102	0.027412	2.39422
B4W63_844	0.208122	0.216829	0.515804	0.501083	-34.609	0.00253904	2.39295
B4W63_2519	0.346716	0.361367	0.814323	0.869531	-17.0832	0.0258479	2.37805
B4W63_2439	0.163305	0.126598	0.357159	0.31529	-6.87023	0.0214632	2.31956
B4W63_482	0.0856194	0.0660016	0.187423	0.163042	-6.35417	0.0266425	2.31145
B4W63_2720	0.0885486	0.0647961	0.184968	0.166333	-6.55701	0.0257846	2.29093
B4W63_3801	0.275743	0.205058	0.503236	0.597422	-5.26375	0.0400769	2.28922
B4W63_2291	0.110271	0.101896	0.236746	0.243824	-24.4767	0.00191184	2.26505
B4W63_4750	0.31051	0.395544	0.781998	0.809488	-9.90786	0.0419742	2.25406
B4W63_2528	0.519035	0.44564	1.12658	1.04008	-10.5956	0.00961166	2.24601
B4W63_821	0.393096	0.397363	0.890495	0.88451	-133.932	0.000126732	2.24554
B4W63_1531	1.09262	1.33061	2.59485	2.83334	-8.91903	0.0123388	2.24006
B4W63_1464	0.0381758	0.0383727	0.0887204	0.0824853	-15.1738	0.0416839	2.23657
B4W63_1149	0.687654	0.593645	1.43114	1.42432	-16.7007	0.0370376	2.22856
B4W63_4532	0.259824	0.185356	0.473109	0.516287	-6.32226	0.0402644	2.22246
B4W63_4196	0.0514661	0.0435536	0.110156	0.100717	-9.40569	0.0122312	2.21926
B4W63_742	1.78612	1.97768	4.16872	4.18347	-23.8823	0.0257175	2.21909
B4W63_1756	0.258526	0.358262	0.654823	0.703802	-6.6764	0.0458256	2.20274
B4W63_995	0.562147	0.489735	1.20888	1.10057	-9.65285	0.0161781	2.19554
B4W63_5278	0.107425	0.103583	0.242392	0.220668	-11.4252	0.048356	2.19451
B4W63_1919	0.391339	0.419856	0.90465	0.864453	-19.4359	0.0041883	2.18086
B4W63_2654	1.51029	1.40897	3.28132	3.06965	-14.6236	0.0155256	2.17555
B4W63_4974	0.327392	0.304364	0.697794	0.667673	-19.3515	0.0035916	2.16138
B4W63_3872	0.201199	0.179007	0.412402	0.409128	-19.6741	0.0286556	2.16075
B4W63_2891	0.0614123	0.0754123	0.13665	0.15732	-6.29459	0.0330269	2.14852
B4W63_1147	0.525642	0.502898	1.08642	1.12237	-27.7469	0.00301589	2.1475
B4W63_3594	0.0648773	0.0737352	0.149243	0.146334	-16.8356	0.0218531	2.1324
B4W63_2840	0.240544	0.220589	0.471371	0.504349	-13.3503	0.0113302	2.11592
B4W63_808	0.13519	0.10882	0.236522	0.278056	-5.49954	0.0448332	2.10884
B4W63_4472	0.563557	0.497052	1.05574	1.15567	-9.58744	0.0164967	2.08504
B4W63_76	0.132229	0.151799	0.307809	0.283604	-9.87528	0.011617	2.08224
B4W63_2105	0.39592	0.418463	0.873444	0.809424	-12.7958	0.0284206	2.06643
B4W63_2000	0.55155	0.574558	1.19755	1.10154	-11.8804	0.0413215	2.04163
B4W63_2872	0.0783411	0.0751018	0.160007	0.147735	-12.157	0.038164	2.00559
B4W63_756	1.15137	0.99666	2.09476	2.18019	-12.035	0.0159813	1.99018
B4W63_4579	0.209637	0.216829	0.407537	0.43933	-12.8971	0.0388134	1.98578
B4W63_991	1.21773	1.50014	2.53751	2.84472	-6.38491	0.0240772	1.98031
B4W63_2465	0.0898274	0.0714511	0.153095	0.165536	-7.09051	0.0269611	1.97566
B4W63_4177	0.253474	0.233172	0.48207	0.477709	-22.7856	0.0213691	1.97223
B4W63_4204	0.276791	0.299997	0.581001	0.549747	-14.2308	0.00671143	1.96042
B4W63_996	1.71267	1.92921	3.61656	3.52248	-14.8126	0.0179174	1.96026
B4W63_1106	0.115838	0.110804	0.224197	0.219041	-30.0587	0.00110843	1.95568
B4W63_851	0.233138	0.193738	0.429072	0.400128	-8.22945	0.0184915	1.94249
B4W63_3418	0.390996	0.417301	0.764156	0.788081	-20.9223	0.00237532	1.92038
B4W63_4233	0.609892	0.628817	1.16859	1.20896	-25.5399	0.00731455	1.91937
B4W63_668	1.20189	0.991589	2.25685	1.95223	-5.44518	0.0413045	1.91891
B4W63_2396	0.531726	0.415559	0.867782	0.946931	-6.17085	0.0339052	1.9157
B4W63_1580	0.347068	0.357809	0.696938	0.651731	-13.8552	0.0350013	1.91334
B4W63_4524	0.240955	0.220589	0.445557	0.437466	-19.233	0.014525	1.91319
B4W63_2861	0.378758	0.373058	0.730448	0.705474	-26.7053	0.0173423	1.90994
B4W63_3388	0.0457469	0.0456502	0.0893497	0.0849667	-18.9136	0.0335381	1.90724
B4W63_1119	0.0514661	0.0471695	0.0963441	0.090431	-12.0584	0.00943848	1.89359
B4W63_951	0.325241	0.40952	0.737295	0.648259	-5.30834	0.0339216	1.88572
B4W63_4035	0.122551	0.109627	0.205533	0.229745	-7.4002	0.0354086	1.87476
B4W63_3708	2.35741	2.61693	4.86803	4.44994	-8.82687	0.0213155	1.87321
B4W63_3668	1.42037	1.43889	2.76965	2.56977	-12.3551	0.0494067	1.86741
B4W63_4322	1.25234	1.13181	2.12485	2.32091	-8.95781	0.0211422	1.86472
B4W63_4428	0.505174	0.514784	0.982402	0.917874	-13.4937	0.0423433	1.86309
B4W63_2177	0.246656	0.239037	0.434299	0.451808	-20.9701	0.0111346	1.82442
B4W63_5327	0.350105	0.311019	0.592733	0.604686	-13.1209	0.031458	1.81119
B4W63_2547	15.9909	15.898	28.2159	28.4549	-96.6658	0.00185676	1.77713
B4W63_445	0.576249	0.613582	1.05548	1.05872	-24.6667	0.0246487	1.77689
B4W63_2734	1.05878	1.32217	1.96856	2.2556	-4.73134	0.0424837	1.77415
B4W63_3094	5.65491	5.24152	9.42374	9.71489	-16.3011	0.0058329	1.75641
B4W63_2427	0.0736488	0.0898992	0.150955	0.134859	-5.34552	0.0332665	1.74759
B4W63_3521	0.0986375	0.111194	0.172325	0.193134	-6.40338	0.037423	1.74168
B4W63_4522	1.14238	1.22492	2.06086	2.05509	-21.1351	0.0292713	1.73867
B4W63_354	0.662916	0.776376	1.31	1.16229	-5.54606	0.0356943	1.71771
B4W63_3175	0.576369	0.523998	0.974436	0.91556	-10.0209	0.0102615	1.71761
B4W63_3244	0.239275	0.210939	0.378339	0.391938	-10.1831	0.0259042	1.71092
B4W63_4634	2.51225	2.23416	3.89175	4.22024	-7.81974	0.0172274	1.70908
B4W63_663	0.142338	0.149617	0.256615	0.238173	-10.2304	0.0332831	1.69474
B4W63_2237	0.356193	0.369857	0.627402	0.600758	-16.7687	0.0111611	1.69157
B4W63_511	0.515892	0.499801	0.880291	0.837388	-15.3203	0.0210856	1.69114
B4W63_1781	1.7109	1.74435	2.92318	2.81926	-20.9509	0.0171499	1.66195
B4W63_3580	5.00501	4.6972	7.72913	8.32503	-9.4706	0.0257323	1.65469
B4W63_1542	0.0996247	0.0839364	0.161425	0.141198	-4.65111	0.0484358	1.64862
B4W63_5020	0.1062	0.119111	0.176631	0.188216	-8.04378	0.0156225	1.6193
B4W63_327	2.61612	2.94739	4.49856	4.33923	-8.90734	0.0312407	1.58853
B4W63_3033	0.0495746	0.0456502	0.0784105	0.0721441	-7.48323	0.0275793	1.58104
B4W63_4987	1.50642	1.70908	2.45706	2.61509	-7.22453	0.0217245	1.57741
B4W63_897	1.139	1.05872	1.69534	1.76452	-11.9096	0.00754749	1.5743
B4W63_955	0.453279	0.483193	0.713792	0.759024	-9.89042	0.0158112	1.57273
B4W63_2877	0.704899	0.833944	1.16431	1.24425	-5.72925	0.0432355	1.56518
B4W63_2097	2.82512	2.9369	4.40837	4.58577	-15.414	0.00819512	1.56093
B4W63_618	22.0656	21.2657	34.0213	33.6138	-27.0735	0.00555935	1.56088
B4W63_2407	0.304882	0.278228	0.472352	0.425328	-5.81975	0.0470997	1.53947
B4W63_4454	0.437324	0.38726	0.599389	0.669216	-5.16786	0.0433518	1.53848
B4W63_2241	2.3666	2.43133	3.62518	3.68712	-28.0653	0.00128048	1.52405
B4W63_4849	0.0687816	0.0776895	0.108991	0.112723	-7.7908	0.0444802	1.51371
B4W63_1691	0.433547	0.417611	0.663559	0.624242	-10.2924	0.0320192	1.513
B4W63_4087	2.23392	1.96026	3.0636	3.21108	-6.69252	0.0406348	1.49605
B4W63_4603	0.15756	0.151443	0.235977	0.225476	-12.5454	0.0135191	1.49336
B4W63_2582	4.30998	4.06345	6.19146	6.20893	-16.2938	0.0380185	1.48092
B4W63_1337	0.264949	0.253351	0.378549	0.382887	-19.6357	0.0154379	1.4691
B4W63_4869	0.486963	0.548581	0.771135	0.722959	-5.86262	0.0317394	1.44281
B4W63_1888	13.4404	12.6588	18.5091	19.0203	-12.2384	0.0112114	1.43795
B4W63_2351	2.30939	2.22537	3.14748	3.3563	-8.7477	0.0399194	1.43421
B4W63_1881	1.25057	1.29228	1.77019	1.87618	-9.68819	0.0358221	1.43397
B4W63_4520	0.107783	0.106588	0.152264	0.153168	-60.7823	0.000436889	1.42478
B4W63_611	3.87817	3.60945	5.08424	5.27652	-8.69498	0.017412	1.38372
B4W63_2029	0.0595911	0.0640845	0.0873312	0.0833428	-7.82243	0.0166005	1.38001
B4W63_5428	0.299827	0.286489	0.390873	0.407811	-9.85069	0.0120764	1.36221
B4W63_5062	2.89676	2.82986	3.85041	3.90582	-23.3651	0.00216152	1.35442
B4W63_3966	8.27063	7.58645	10.4876	10.9678	-6.69772	0.028338	1.35305
B4W63_3237	1.06635	1.16724	1.54642	1.45196	-5.53398	0.0314347	1.3424
B4W63_976	3.583	3.70476	4.9232	4.84973	-17.475	0.00733839	1.34101
B4W63_4872	4.18467	4.34335	5.73496	5.58452	-12.7661	0.00614594	1.32733
B4W63_5302	1.61613	1.46638	2.07541	1.99119	-5.72787	0.048722	1.31925
B4W63_1190	1.12063	1.03762	1.47406	1.36897	-5.11331	0.0402793	1.31729
B4W63_4919	6.82457	6.71847	8.55537	8.64324	-26.5354	0.00169129	1.26992
B4W63_4770	0.335426	0.328293	0.410829	0.406467	-18.3677	0.00655591	1.23139
B4W63_2712	0.173817	0.176629	0.214013	0.209984	-14.9699	0.00692101	1.20987
B4W63_1033	11.8586	11.6344	13.2053	13.1985	-12.979	0.0487392	1.1239
B4W63_1188	0.456825	0.476611	0.392372	0.369065	5.62578	0.0319765	0.815736
B4W63_2148	14.9655	14.6243	11.2237	11.5548	14.3284	0.00485314	0.769808
B4W63_4515	0.0801236	0.0820069	0.0597691	0.0615693	15.6573	0.00408906	0.748399
B4W63_4754	0.794951	0.782299	0.573471	0.587824	21.7402	0.00227456	0.736278
B4W63_5021	0.134368	0.139724	0.0929931	0.102753	7.03718	0.0367705	0.714164
B4W63_3739	0.44655	0.439596	0.31669	0.296727	12.9013	0.028449	0.69223
B4W63_930	1.62709	1.57865	1.04699	1.10405	14.0916	0.00554133	0.670994
B4W63_4541	0.174925	0.176629	0.121981	0.113272	13.106	0.0404813	0.669177
B4W63_2197	0.531807	0.508976	0.337771	0.35725	11.5212	0.00813156	0.667786
B4W63_403	0.0882423	0.0808772	0.0579777	0.0545236	6.95996	0.0456451	0.665217
B4W63_707	0.143764	0.15587	0.0950933	0.101219	7.61524	0.0365042	0.655175
B4W63_1771	0.198576	0.221758	0.147258	0.121905	4.40053	0.0486502	0.640354
B4W63_5056	0.121727	0.110429	0.0767646	0.0714152	6.71765	0.047428	0.638278
B4W63_2550	0.834356	0.85814	0.512236	0.566828	10.3013	0.02921	0.637558
B4W63_669	0.267705	0.286435	0.161684	0.188133	6.30437	0.0311317	0.631278
B4W63_410	3.56785	3.50612	2.31215	2.14606	14.7618	0.0223538	0.630228
B4W63_5149	5.81728	5.74442	3.66561	3.48552	22.7035	0.0113555	0.618518
B4W63_4706	4.39258	4.53576	2.63495	2.62113	25.5279	0.0235529	0.588696
B4W63_350	5.73388	5.52685	3.11654	3.50178	10.6148	0.0203322	0.587735
B4W63_3788	3.28279	3.53357	1.87303	2.11083	8.19591	0.0146838	0.584456
B4W63_4657	0.365749	0.348394	0.216867	0.200206	12.3477	0.00653547	0.584019
B4W63_1894	0.141274	0.142639	0.0842766	0.077696	18.1441	0.0278472	0.570501
B4W63_4980	9.31861	10.0436	5.95156	4.9828	6.96505	0.0243715	0.564726
B4W63_3688	0.668846	0.650167	0.394673	0.341371	10.3218	0.0372337	0.558026
B4W63_997	1.22744	1.33433	0.64421	0.762495	7.24519	0.0190383	0.549116
B4W63_499	1.71428	1.64683	0.963244	0.878853	14.0602	0.00604929	0.548062
B4W63_4728	11.7627	12.5094	6.9595	6.32599	11.2198	0.00860911	0.547358
B4W63_1621	1.33204	1.35783	0.723009	0.734917	43.3691	0.00358624	0.542008
B4W63_818	1.65739	1.78086	0.848755	0.990967	8.48787	0.0144174	0.535076
B4W63_4534	0.139213	0.146959	0.084453	0.0681302	7.39375	0.0413537	0.533187
B4W63_3513	0.928597	0.890118	0.526627	0.442274	9.16587	0.0322489	0.532739
B4W63_1980	1.81082	1.7728	0.896644	1.00235	14.9972	0.0227887	0.529908
B4W63_3709	2.15672	2.22104	1.17135	1.14384	29.4851	0.00724094	0.528853
B4W63_2205	0.125717	0.109542	0.0549235	0.0692444	5.14218	0.0369012	0.527792
B4W63_3919	0.158619	0.151443	0.0812743	0.0774413	18.6027	0.00876212	0.511882
B4W63_2363	0.104798	0.112659	0.0605582	0.0507389	8.43991	0.0157932	0.511811
B4W63_4659	0.327006	0.304364	0.166255	0.154344	12.1472	0.017215	0.507784
B4W63_5148	3.05579	2.7177	1.30967	1.61441	6.26029	0.0252247	0.506467
B4W63_5231	0.651271	0.698947	0.33596	0.336633	14.2117	0.0446779	0.498137
B4W63_3811	10.2348	10.9995	5.45397	5.11562	12.7542	0.0213659	0.497759
B4W63_3944	0.157648	0.168496	0.0809649	0.0774413	14.7066	0.0260131	0.485693
B4W63_3994	8.63164	9.63908	4.2553	4.5904	8.87723	0.0468157	0.484146
B4W63_3058	4.73868	5.05415	2.20958	2.31879	15.7695	0.0223633	0.462418
B4W63_3887	0.524273	0.505066	0.212182	0.255087	11.9572	0.0229453	0.45395
B4W63_429	1.49119	1.36545	0.589059	0.693581	9.62659	0.0118052	0.449003
B4W63_5050	6.1791	6.811	3.13313	2.68561	9.26149	0.0158149	0.447936
B4W63_1406	0.263204	0.241563	0.104705	0.119133	10.801	0.0133975	0.443449
B4W63_2229	1.27672	1.33181	0.604722	0.528469	15.6828	0.00592937	0.434418
B4W63_4489	0.754256	0.780944	0.299276	0.365028	12.2728	0.0253786	0.432715
B4W63_2801	7.73838	7.53186	3.10021	3.43229	22.3438	0.00454274	0.427793
B4W63_48	2.49541	2.75568	1.17682	1.0665	10.6401	0.0289909	0.42721
B4W63_2103	3.74187	3.62013	1.5794	1.56491	34.4033	0.0168312	0.4271
B4W63_1812	0.515457	0.496356	0.210372	0.221259	26.3885	0.00435032	0.426592
B4W63_1501	5.7645	5.91593	2.34	2.54264	26.8726	0.00205332	0.418019
B4W63_3031	11.3167	12.3526	5.1219	4.54386	11.8047	0.01615	0.408368
B4W63_4944	7.84717	8.55818	2.99474	3.68622	9.80473	0.0102689	0.407243
B4W63_1672	1.12111	1.11184	0.459049	0.447096	87.6927	0.000203162	0.405807
B4W63_748	5.09163	4.94033	2.25409	1.80579	12.6222	0.0301628	0.404694
B4W63_815	18.9044	18.613	7.92071	7.20195	28.8761	0.00824625	0.403084
B4W63_963	2.29271	2.25514	0.815508	1.00421	14.1792	0.0369659	0.400127
B4W63_3875	2.19302	2.22071	0.8716	0.890746	78.7639	0.000370113	0.399287
B4W63_2910	0.794789	0.75276	0.283127	0.311314	18.834	0.00504667	0.384117
B4W63_225	0.0767311	0.0898992	0.0245146	0.0388185	5.31302	0.0341403	0.380082
B4W63_3790	12.3086	12.7556	4.65565	4.83931	32.2209	0.00695155	0.378825
B4W63_2258	12.1753	12.1381	4.75815	4.33589	35.9035	0.0168204	0.374035
B4W63_676	5.44136	5.81837	2.22071	1.98811	15.9168	0.00813857	0.373794
B4W63_2723	0.198037	0.208287	0.0783841	0.0721441	21.315	0.00518542	0.370464
B4W63_3057	3.3367	3.94382	1.16819	1.5257	6.50988	0.0376763	0.370013
B4W63_3939	0.253163	0.235209	0.0709644	0.107885	7.53939	0.0390192	0.366214
B4W63_3536	6.11907	6.18189	2.33131	2.13333	37.7264	0.0086084	0.362951
B4W63_3149	0.895397	0.866309	0.311621	0.322792	36.1779	0.00677156	0.360113
B4W63_3295	0.103271	0.108013	0.0348199	0.0411853	17.0432	0.00478865	0.35973
B4W63_1998	6.71578	6.67511	2.18068	2.48478	28.4396	0.0199968	0.348405
B4W63_5157	4.13753	3.33756	1.51561	1.02086	5.25049	0.0498357	0.339323
B4W63_2098	0.153305	0.166483	0.0583844	0.047893	12.6756	0.00740371	0.332337
B4W63_1708	1.11378	0.989769	0.329844	0.366385	10.8858	0.0402887	0.330979
B4W63_4496	0.130601	0.12166	0.0478283	0.0354395	11.061	0.011161	0.330087
B4W63_4983	8.20254	8.68322	2.54028	2.99733	17.1088	0.00343686	0.327945
B4W63_654	0.719928	0.573049	0.279071	0.144868	4.36795	0.0493332	0.327879
B4W63_3204	2.66218	2.64964	0.888718	0.843045	75.5905	0.00456765	0.326021
B4W63_2938	5.4047	5.35844	1.51093	1.99794	14.8288	0.0409756	0.326008
B4W63_547	27.8579	30.4821	9.85628	9.13567	14.4594	0.030517	0.325539
B4W63_3206	1.34477	1.32325	0.446031	0.420738	54.2461	0.00040179	0.324874
B4W63_3789	4.74875	4.50479	1.64148	1.35045	16.4885	0.00415801	0.323329
B4W63_1505	0.143973	0.14116	0.0508372	0.0412073	19.2462	0.0208701	0.322812
B4W63_2006	2.47861	2.29436	0.735979	0.780174	17.1887	0.0274048	0.317654
B4W63_3658	2.60662	2.87906	0.749212	0.989232	10.3203	0.00976463	0.316906
B4W63_507	6.41118	7.04135	2.17048	2.06724	14.4303	0.038598	0.315013
B4W63_525	0.255963	0.248422	0.0825069	0.0760952	34.9332	0.000947805	0.314447
B4W63_4307	0.31495	0.306514	0.101466	0.0934897	36.7359	0.000753968	0.313704
B4W63_4578	9.37542	9.91163	3.01969	3.01758	24.7101	0.0257471	0.313022
B4W63_2814	1.19198	1.14374	0.35436	0.375848	30.3983	0.0063944	0.312627
B4W63_4630	7.33264	8.33596	2.18266	2.56392	10.176	0.0349433	0.302935
B4W63_2648	0.156726	0.151693	0.0508372	0.041944	21.103	0.00630882	0.300828
B4W63_534	0.326486	0.304364	0.0897689	0.0998296	18.1568	0.0125387	0.300545
B4W63_3062	5.98651	6.35766	1.95262	1.7525	20.4878	0.00740214	0.300152
B4W63_5366	4.01174	4.08436	1.08392	1.32828	22.2972	0.0172943	0.297946
B4W63_5211	2.76794	2.89118	0.887072	0.776574	24.1387	0.00181629	0.293976
B4W63_2228	1.69937	1.83788	0.545897	0.492276	16.8258	0.0179357	0.293497
B4W63_3859	4.57872	4.67746	1.42581	1.23513	30.7145	0.00442312	0.287476
B4W63_1166	0.20464	0.188086	0.0605582	0.0510906	14.7386	0.0108614	0.284292
B4W63_85	0.0962644	0.107095	0.0188896	0.0388185	6.42148	0.0427661	0.283774
B4W63_2319	0.647323	0.624113	0.149605	0.211096	13.8568	0.0237696	0.283696
B4W63_2822	0.095527	0.112027	0.0192096	0.0388185	5.83458	0.0300645	0.27958
B4W63_2343	1.43607	1.23994	0.328804	0.406872	9.19179	0.0378707	0.274915
B4W63_63	0.0996247	0.0844668	0.0342926	0.0161242	5.64954	0.0321246	0.273868
B4W63_3408	2.35024	2.32491	0.638206	0.641998	132.533	0.00389539	0.273832
B4W63_1522	0.114849	0.113444	0.0342926	0.0277246	24.7563	0.0195663	0.271655
B4W63_612	7.90478	8.59921	2.41552	1.98386	14.8041	0.00903043	0.266565
B4W63_3056	20.8279	22.4098	5.97704	5.48661	19.1853	0.0198135	0.265131
B4W63_3897	48.6519	47.394	12.3785	12.9613	50.9991	0.0028286	0.26383
B4W63_1214	0.268664	0.2369	0.0752898	0.0568448	10.1668	0.0190043	0.261361
B4W63_3114	0.304882	0.278414	0.084453	0.0676416	13.752	0.00975908	0.260751
B4W63_2141	0.106724	0.088315	0.0342926	0.0160554	5.58371	0.0306151	0.258143
B4W63_3734	0.748898	0.68834	0.198844	0.168808	15.8229	0.0129815	0.255805
B4W63_1465	3.66229	3.39911	0.82196	0.925139	18.7995	0.0152629	0.247415
B4W63_972	0.658242	0.689114	0.16241	0.168079	32.3962	0.0157682	0.245288
B4W63_1709	1.12071	1.02535	0.259637	0.261528	17.0362	0.0372482	0.242848
B4W63_2975	0.325124	0.291069	0.0770604	0.0716081	13.556	0.0414519	0.241269
B4W63_912	6.7456	6.30888	1.71094	1.36428	17.8973	0.00387429	0.235568
B4W63_3698	0.367152	0.331437	0.0648963	0.0987624	10.8684	0.00844237	0.234271
B4W63_3869	0.421207	0.447924	0.100235	0.100658	25.0085	0.025404	0.231142
B4W63_5147	9.7598	9.06804	2.18154	2.14329	20.9334	0.0298641	0.229704
B4W63_464	0.410731	0.386155	0.0981744	0.083591	21.5251	0.00543892	0.228094
B4W63_2744	0.201199	0.179204	0.0478283	0.0372736	12.1047	0.0202497	0.223715
B4W63_301	1.73378	1.67234	0.380432	0.358915	40.9638	0.00675947	0.217064
B4W63_296	0.386508	0.354839	0.0784224	0.0797852	18.3968	0.0342243	0.213406
B4W63_4804	0.391005	0.363865	0.0791939	0.081431	21.8222	0.0280312	0.212785
B4W63_4580	0.586362	0.676261	0.133846	0.115014	11.0371	0.047501	0.197097
B4W63_3902	1.10858	1.1195	0.237706	0.196869	42.4283	0.00910457	0.195044
B4W63_1590	0.09898	0.123332	0.0342926	0.0081476	5.0343	0.0376495	0.190904
B4W63_2431	45.07	42.0127	9.43757	7.03159	18.1503	0.00383183	0.189121
B4W63_497	1.01704	1.05659	0.212448	0.173855	30.5333	0.00107449	0.186293
B4W63_2499	0.201199	0.180288	0.0371265	0.0322812	14.5395	0.0336203	0.18194
B4W63_2855	0.672021	0.621983	0.106829	0.127974	19.4985	0.0129278	0.181454
B4W63_1008	25.1338	23.745	3.6134	4.95387	20.8847	0.00229854	0.175276
B4W63_904	1.41302	1.2658	0.235977	0.225374	15.0234	0.0412226	0.172221
B4W63_35	0.303004	0.280284	0.0547595	0.0448484	19.5127	0.0122301	0.17077
B4W63_781	14.2757	15.9255	2.42342	2.56372	15.2278	0.0402474	0.165131
B4W63_4407	0.257354	0.29009	0.0405753	0.0429252	14.1358	0.0438375	0.152528
B4W63_3061	1.797	1.70598	0.238201	0.2711	30.9328	0.00913643	0.145391
B4W63_578	2.01191	1.95735	0.282541	0.278497	62.2973	0.00978575	0.141345
B4W63_4593	0.144634	0.186617	0.0342926	0.00939796	5.89161	0.0436869	0.131896
B4W63_3574	0.230556	0.21275	0.0191714	0.0388185	14.532	0.00488784	0.130812
B4W63_4495	2.17256	2.36734	0.2895	0.289364	20.3357	0.0312803	0.127506
B4W63_4958	0.495504	0.558918	0.0737111	0.0589643	14.1577	0.0345586	0.125828
B4W63_4780	0.876219	0.823994	0.0904518	0.103031	28.0491	0.0158444	0.113799
B4W63_4227	2.30338	2.63017	0.259624	0.291029	13.3506	0.0455353	0.111614
B4W63_3415	52.254	51.1299	5.63627	5.54929	81.7774	0.00740195	0.108194
B4W63_3412	3.56354	3.57406	0.332109	0.420848	71.4479	0.00794683	0.105492
B4W63_4697	9.7175	9.63288	0.820973	0.606589	77.7641	0.00237598	0.0737744
B4W63_3586	0.493691	0.501466	0.0371265	0.0330327	105.274	0.00065575	0.0705006
B4W63_3246	3.23669	3.33395	0.231105	0.215988	62.217	0.00846613	0.068044
B4W63_764	0.495303	0.525577	0.0342926	0.0298473	31.2673	0.0177041	0.062828
B4W63_2755	0.429104	0.461164	0.0342926	0.0207676	24.0028	0.00980855	0.0618467
B4W63_5034	2.67358	2.93779	0.194999	0.150262	19.6516	0.0276208	0.0615288
B4W63_3781	11.6458	11.9166	0.654895	0.568095	78.5594	0.00351573	0.0519041
B4W63_4832	2.30862	2.10145	0.115176	0.113137	20.184	0.0314978	0.0517707
B4W63_3738	1.18042	1.12024	0.0119505	0.0388185	34.1367	0.00541954	0.0220672
B4W63_2566	1.74776	1.82079	0.0264765	0.0388185	47.2991	0.0109301	0.0182973
B4W63_3578	2.37458	2.20938	0.0342926	0.0207309	27.3241	0.0223321	0.0120035
B4W63_3147	2.87242	3.06199	0.0118004	0.0388185	30.7271	0.0181732	0.00852974
B4W63_272	0.370835	0.353343	6.35704	5.39526	-11.4645	0.0553073	16.2285
B4W63_4311	0.0916252	0.0579049	1.25365	0.95561	-6.86719	0.0880464	14.7747
B4W63_3591	0.0452312	0.0456502	0.582055	0.677574	-12.2356	0.05191	13.8601
B4W63_3924	0.115034	0.120785	1.79587	1.4733	-9.40236	0.0673668	13.8631
B4W63_1500	0.0429421	0.0237175	0.488357	0.391752	-8.25842	0.0659961	13.203
B4W63_5188	0.0409321	0.0383727	0.463287	0.387773	-10.2141	0.061825	10.7315
B4W63_758	0.108673	0.0638398	0.944678	0.755231	-7.84568	0.0656986	9.85384
B4W63_4503	0.0970694	0.0813077	0.708064	0.86786	-8.70361	0.0700816	8.83479
B4W63_4575	0.0952007	0.107227	1.00959	0.767445	-6.49469	0.0964488	8.77863
B4W63_2691	0.185832	0.159139	1.58638	1.3158	-9.40534	0.0647964	8.41283
B4W63_3328	0.0444173	0.0456502	0.427156	0.330018	-6.86708	0.0920071	8.40674
B4W63_5030	0.0916252	0.0567048	0.46093	0.576117	-7.38354	0.0621538	6.99149
B4W63_303	0.0514661	0.0427986	0.351827	0.292359	-9.15079	0.0636109	6.8338
B4W63_4896	0.0938751	0.12025	0.82038	0.652888	-7.42611	0.0779084	6.88042
B4W63_4201	0.0982846	0.0734836	0.511432	0.628961	-8.06405	0.0664775	6.63914
B4W63_5032	0.157544	0.132418	1.03961	0.840988	-7.94494	0.0750562	6.48568
B4W63_1696	0.03777	0.0383727	0.260249	0.202404	-6.68149	0.0945437	6.07614
B4W63_4321	0.0429421	0.0128497	0.140355	0.185806	-4.96005	0.0506111	5.84604
B4W63_3914	0.259653	0.236022	1.32791	1.57732	-9.61792	0.0635454	5.86116
B4W63_1461	0.0916252	0.0588341	0.438183	0.356356	-7.30638	0.0506104	5.28076
B4W63_491	0.0239476	0.0383727	0.141244	0.176749	-6.67148	0.0561812	5.10256
B4W63_3740	0.0800591	0.0820069	0.356685	0.450046	-6.90358	0.0914393	4.9778
B4W63_2674	0.375867	0.288975	1.80423	1.48854	-8.02592	0.0596914	4.95271
B4W63_1752	0.0500098	0.0522643	0.276267	0.212651	-6.07402	0.103454	4.78047
B4W63_3348	0.137026	0.097227	0.565582	0.457156	-6.82673	0.0596269	4.36595
B4W63_4001	0.136121	0.125004	0.620924	0.512262	-7.9838	0.0762516	4.33963
B4W63_2075	0.163157	0.135519	0.709381	0.583112	-7.6886	0.0691367	4.3274
B4W63_801	0.013687	0.0383727	0.103935	0.111294	-6.3344	0.0749606	4.13428
B4W63_1554	0.072436	0.0856693	0.341536	0.286677	-8.33031	0.0610162	3.97339
B4W63_3607	0.17258	0.157288	0.59536	0.696859	-9.37553	0.0616709	3.91737
B4W63_1930	0.0450378	0.0456502	0.163352	0.191733	-9.31384	0.0679616	3.91545
B4W63_2858	0.122422	0.120912	0.503453	0.397878	-6.23189	0.101223	3.70409
B4W63_1937	0.48864	0.506499	1.72378	1.95558	-11.5458	0.0535489	3.69733
B4W63_2733	0.0429421	0.0134265	0.0969103	0.107068	-4.72887	0.0974031	3.61866
B4W63_3209	0.0684955	0.0776895	0.294602	0.240159	-7.03769	0.081309	3.65812
B4W63_1132	0.0429421	0.0180467	0.107095	0.110135	-6.22963	0.09648	3.5618
B4W63_3119	1.2639	0.731235	3.48311	3.38896	-9.01592	0.062092	3.44441
B4W63_5103	0.38897	0.389427	1.25253	1.4465	-9.9016	0.0640758	3.46741
B4W63_4870	0.13359	0.151268	0.520959	0.421163	-6.4851	0.0877003	3.30733
B4W63_267	0.349996	0.234887	0.944152	0.95966	-11.3555	0.0515709	3.25503
B4W63_2850	0.146455	0.162553	0.547642	0.451268	-7.06073	0.0812062	3.23262
B4W63_992	0.701595	0.341212	1.64833	1.66346	-6.2905	0.099777	3.17584
B4W63_1929	0.320938	0.294697	1.04692	0.915496	-10.0491	0.0534415	3.18763
B4W63_2452	0.629756	0.633636	2.16567	1.84764	-8.64614	0.0732617	3.17662
B4W63_3997	0.347804	0.295634	1.07609	0.907717	-7.60419	0.0592296	3.08313
B4W63_3191	0.316316	0.334077	0.928285	1.08341	-8.71854	0.0690369	3.09305
B4W63_5228	0.222514	0.243985	0.663164	0.760888	-9.57029	0.054444	3.05264
B4W63_2871	0.0429421	0.0185871	0.0911168	0.0926275	-5.00845	0.124073	2.98629
B4W63_3592	0.201199	0.178624	0.628192	0.509762	-6.28826	0.0891312	2.99602
B4W63_573	0.0916252	0.0582456	0.217271	0.223432	-8.56817	0.0648071	2.94056
B4W63_3608	0.369734	0.395002	1.03415	1.2278	-7.66663	0.0775456	2.95781
B4W63_2411	0.287529	0.270392	0.870613	0.772717	-10.9213	0.0508554	2.94545
B4W63_747	0.0139481	0.0383727	0.0853958	0.0706181	-3.63235	0.090438	2.98187
B4W63_5042	0.112554	0.10965	0.346856	0.30206	-9.50575	0.0655793	2.92035
B4W63_5165	0.176593	0.312145	0.803987	0.634039	-4.36683	0.0530193	2.94232
B4W63_1927	0.0527576	0.0522643	0.164313	0.138189	-7.55797	0.0836352	2.88037
B4W63_4722	0.193302	0.18222	0.593036	0.481064	-6.20855	0.0984425	2.86028
B4W63_1225	0.8045	0.685165	2.28819	1.94497	-7.55007	0.0550106	2.84169
B4W63_2030	0.0641883	0.0754123	0.222176	0.174395	-5.23554	0.102389	2.84075
B4W63_5402	2.83076	2.8081	7.48553	8.39124	-11.3002	0.0560333	2.8156
B4W63_4723	0.10834	0.103583	0.265259	0.322336	-6.55913	0.0940697	2.77268
B4W63_1944	0.137026	0.0961198	0.36265	0.274854	-4.17476	0.092457	2.73435
B4W63_1690	0.0916252	0.0593761	0.177158	0.233589	-3.9963	0.0824021	2.72016
B4W63_2344	0.0429421	0.0170207	0.0856625	0.0748545	-3.58044	0.121922	2.67694
B4W63_3946	0.0316981	0.0383727	0.0828807	0.106739	-4.82551	0.105221	2.70612
B4W63_5112	0.851117	0.917993	2.53257	2.23136	-9.70635	0.0533949	2.69284
B4W63_1183	0.117023	0.144036	0.389103	0.307962	-5.0983	0.0908022	2.67014
B4W63_3799	0.146053	0.191873	0.391921	0.507544	-4.51501	0.094291	2.66172
B4W63_4790	5.28584	5.46181	13.3838	14.9613	-11.0865	0.0542035	2.63732
B4W63_44	1.55694	1.72503	3.87839	4.77079	-5.91043	0.0953897	2.63536
B4W63_4059	0.639103	0.589734	1.74715	1.47658	-7.25324	0.0774803	2.6234
B4W63_2743	0.0429421	0.0174644	0.0711422	0.0843445	-3.31345	0.116606	2.57401
B4W63_876	0.519075	0.469875	1.18439	1.39115	-7.46509	0.0692343	2.60431
B4W63_1586	0.13685	0.0651251	0.28923	0.226839	-3.30405	0.0827627	2.55511
B4W63_2080	0.0580439	0.0640845	0.143232	0.172716	-6.44011	0.085334	2.58702
B4W63_5314	0.0832478	0.077835	0.224454	0.183478	-5.97242	0.0998705	2.53244
B4W63_369	2.2971	2.73427	7.09578	5.65517	-5.12762	0.0947295	2.53429
B4W63_2067	1.13368	0.666273	1.96856	2.50927	-3.74668	0.0665189	2.48775
B4W63_1516	0.868402	0.869484	2.01444	2.33904	-8.05792	0.0786003	2.50505
B4W63_4544	0.0348042	0.0383727	0.10156	0.0802417	-5.02549	0.115412	2.48441
B4W63_575	0.324084	0.298379	0.711356	0.825753	-7.80088	0.0674307	2.4694
B4W63_3815	0.156045	0.151693	0.361518	0.399216	-11.9372	0.0500669	2.47201
B4W63_3104	0.104778	0.0753031	0.218081	0.22303	-8.73379	0.0649709	2.44951
B4W63_1004	0.461096	0.399144	0.961861	1.13407	-6.752	0.0614196	2.43645
B4W63_3327	0.458638	0.45586	1.05239	1.17296	-10.8687	0.0582729	2.43341
B4W63_2090	0.0699339	0.0856693	0.172088	0.206673	-5.8732	0.0595747	2.43415
B4W63_1918	0.600262	0.379539	1.29446	1.03667	-3.98186	0.0599274	2.37919
B4W63_2248	0.0546876	0.0753225	0.172457	0.139873	-4.72724	0.0574206	2.40235
B4W63_928	0.138014	0.12142	0.282712	0.329761	-7.0764	0.0588794	2.36081
B4W63_5036	2.09544	2.23602	5.50006	4.72354	-7.4665	0.0752914	2.36031
B4W63_2759	0.239335	0.208305	0.471463	0.554505	-6.52377	0.062186	2.29195
B4W63_3238	0.89024	0.954849	1.96922	2.26466	-7.89864	0.0671702	2.29468
B4W63_3611	0.0429421	0.027347	0.0810702	0.0774413	-5.50985	0.0971764	2.25514
B4W63_3242	0.270529	0.330171	0.728671	0.610697	-5.5878	0.0571506	2.22968
B4W63_4340	0.0949243	0.0824807	0.176137	0.208852	-5.93072	0.0690678	2.17011
B4W63_4388	0.108071	0.0657213	0.195809	0.177856	-4.34531	0.0943422	2.15007
B4W63_3515	0.0429421	0.0358088	0.0923677	0.0767638	-5.26784	0.0687229	2.14768
B4W63_2863	0.125585	0.0897164	0.233816	0.224737	-6.57436	0.0776903	2.12982
B4W63_3711	1.8829	2.09011	4.57645	3.93546	-6.73777	0.0664609	2.14243
B4W63_1040	1.12252	0.760697	2.02353	1.96284	-5.73257	0.100734	2.11679
B4W63_909	0.682658	0.559189	1.28999	1.29915	-10.882	0.0569426	2.08491
B4W63_3424	0.144928	0.0939905	0.268189	0.226267	-3.87356	0.0642558	2.06956
B4W63_5280	0.0429421	0.0217667	0.0737111	0.0595596	-2.69199	0.13228	2.05955
B4W63_2221	0.107186	0.109132	0.209146	0.231828	-9.86839	0.0623359	2.03855
B4W63_2206	0.384912	0.390124	0.742694	0.828003	-9.30949	0.0670916	2.02661
B4W63_750	0.073955	0.0867083	0.144088	0.172716	-4.9822	0.075812	1.97185
B4W63_803	1.38482	0.852991	2.14223	2.21774	-3.95071	0.150299	1.94832
B4W63_2837	0.0514661	0.0407274	0.0818208	0.0970524	-4.65103	0.0528093	1.94019
B4W63_1301	0.298832	0.273617	0.510241	0.591424	-6.22541	0.074748	1.92448
B4W63_187	7.9769	8.96971	14.9164	17.2093	-6.075	0.059786	1.8957
B4W63_2976	0.1443	0.15587	0.307486	0.249699	-4.3611	0.129402	1.85624
B4W63_4304	0.0559447	0.0600164	0.0985233	0.114143	-5.99088	0.0850941	1.83395
B4W63_2932	0.450902	0.426244	0.848953	0.727138	-5.6237	0.0988485	1.79684
B4W63_3430	0.106858	0.105771	0.174715	0.204828	-5.53937	0.113246	1.785
B4W63_2816	0.0610121	0.047483	0.0879509	0.103565	-4.01847	0.0586245	1.7652
B4W63_3528	1.13138	0.912844	1.78626	1.81126	-7.06149	0.0855116	1.75984
B4W63_3372	0.544862	0.588728	0.940531	1.05956	-6.83061	0.0593917	1.76439
B4W63_3530	0.119424	0.0990071	0.207181	0.174877	-4.28171	0.0673748	1.7491
B4W63_3256	0.290476	0.232955	0.442371	0.461682	-6.27297	0.0705887	1.72716
B4W63_515	0.31097	0.229533	0.471589	0.452509	-4.5861	0.118165	1.7097
B4W63_4547	0.108071	0.0676067	0.138683	0.158773	-2.69562	0.157652	1.6932
B4W63_3169	4.95867	5.2934	8.26042	9.23531	-7.02751	0.0606016	1.70656
B4W63_420	0.0593735	0.0640845	0.110295	0.0985953	-6.7737	0.0555502	1.69199
B4W63_2450	0.432408	0.357073	0.642176	0.672624	-6.46505	0.0587934	1.6654
B4W63_2555	0.224787	0.183169	0.33621	0.340452	-6.42321	0.0949569	1.65867
B4W63_5180	33.7344	35.5769	53.1736	62.3104	-4.95378	0.113089	1.66616
B4W63_2605	0.125585	0.0886944	0.190853	0.161203	-2.91104	0.105927	1.64298
B4W63_958	0.631287	0.717763	1.01927	1.20112	-4.32722	0.0866246	1.64589
B4W63_623	3.94385	4.24037	7.17281	6.28498	-5.63388	0.080512	1.64436
B4W63_2666	2.36128	1.96088	3.44427	3.59545	-6.34952	0.0637871	1.62875
B4W63_3314	1.20266	1.07649	1.84274	1.83916	-11.1134	0.0569254	1.61547
B4W63_5018	0.79906	1.03704	1.41501	1.5707	-4.04249	0.0714597	1.62611
B4W63_1553	2.54618	2.11546	3.69839	3.73546	-6.41259	0.0960662	1.59469
B4W63_462	0.558923	0.658375	0.960084	0.979332	-7.12871	0.0777738	1.59321
B4W63_4119	0.0996247	0.085756	0.144292	0.14726	-7.48603	0.0716984	1.57272
B4W63_1682	0.16756	0.136662	0.245607	0.228723	-4.83119	0.0649766	1.55916
B4W63_4157	1.54155	1.76545	2.54949	2.61567	-7.95885	0.0578572	1.56189
B4W63_2234	0.13247	0.148636	0.239662	0.196342	-3.35002	0.140479	1.55103
B4W63_4801	3.76689	3.26563	5.42309	5.39385	-7.53695	0.0829321	1.53813
B4W63_185	0.16505	0.131831	0.241269	0.21179	-3.51649	0.0736952	1.52606
B4W63_4521	1.43002	1.18609	2.06086	1.92331	-4.8851	0.0618193	1.52293
B4W63_1873	1.4268	1.17722	2.0629	1.86243	-4.12749	0.0583039	1.50741
B4W63_5419	2.49146	1.91554	3.52077	3.09337	-3.07751	0.10088	1.50082
B4W63_5024	0.401694	0.308998	0.527944	0.532024	-3.76433	0.164547	1.49146
B4W63_1010	0.289733	0.205735	0.35533	0.382411	-2.74516	0.186732	1.48898
B4W63_1299	0.63729	0.684855	0.940596	1.03976	-5.98474	0.0549261	1.49784
B4W63_5364	0.120911	0.117424	0.186573	0.164006	-4.91542	0.119437	1.47095
B4W63_4348	1.58503	1.53208	2.16047	2.41586	-5.59462	0.0987991	1.46814
B4W63_3555	2.68353	2.39115	3.69016	3.70994	-7.93517	0.0784412	1.45824
B4W63_3241	0.0766142	0.0898992	0.133364	0.10964	-2.81312	0.138591	1.45936
B4W63_1102	1.7144	1.61226	2.53554	2.28935	-5.62113	0.0688292	1.45037
B4W63_492	0.913327	0.961856	1.25569	1.46778	-3.89887	0.141283	1.45237
B4W63_1445	0.517987	0.544361	0.822158	0.716595	-4.37841	0.121879	1.44844
B4W63_2101	2.12026	2.34229	2.9844	3.42123	-3.96534	0.0923494	1.43542
B4W63_2057	0.455253	0.376589	0.56129	0.623798	-3.51574	0.0775941	1.42465
B4W63_4662	0.282753	0.280961	0.420349	0.385182	-6.86737	0.0912233	1.42897
B4W63_2695	0.300691	0.337422	0.477929	0.422918	-3.972	0.072166	1.41173
B4W63_4012	0.657516	0.576068	0.899317	0.81251	-4.01765	0.0571131	1.38768
B4W63_4205	0.233138	0.194295	0.306999	0.279142	-3.32034	0.0911789	1.37131
B4W63_4440	3.51019	3.54898	5.07074	4.63431	-6.0387	0.101837	1.37481
B4W63_2890	0.0429421	0.0331735	0.0550416	0.0487802	-2.38783	0.161099	1.364
B4W63_1013	6.21617	4.92174	7.94968	6.97888	-2.34277	0.153683	1.34034
B4W63_4938	0.650627	0.587605	0.824462	0.835331	-6.59185	0.0866866	1.34045
B4W63_2275	3.62506	3.28727	4.53622	4.66825	-6.31996	0.0623416	1.3316
B4W63_755	2.21152	2.18561	2.96011	2.79252	-7.99303	0.0724283	1.30827
B4W63_2491	3.40886	3.35463	4.18927	4.64009	-4.54959	0.132476	1.30544
B4W63_975	0.851641	0.747882	1.03968	1.04259	-4.65076	0.134541	1.30181
B4W63_846	0.0585193	0.0640845	0.0856625	0.0744238	-2.98876	0.138062	1.30572
B4W63_2188	0.446873	0.402977	0.577288	0.526746	-3.79704	0.0648269	1.29909
B4W63_3312	0.852366	0.779008	1.03553	1.06695	-5.90336	0.0627379	1.28878
B4W63_4721	1.11055	0.973006	1.38143	1.22625	-2.52757	0.129091	1.25155
B4W63_2986	1.11543	0.864644	1.3023	1.16589	-1.70979	0.264616	1.24651
B4W63_852	0.517665	0.423224	0.547491	0.579981	-1.8682	0.274873	1.1983
B4W63_2236	0.45751	0.412965	0.525883	0.506586	-3.337	0.130109	1.1861
B4W63_836	0.31817	0.27966	0.344335	0.355855	-2.54653	0.206818	1.17122
B4W63_1065	0.552718	0.484006	0.578177	0.577178	-1.7263	0.334173	1.11443
B4W63_3224	3.82914	3.46133	3.91875	3.82855	-1.20627	0.423764	1.06266
B4W63_487	2.69014	2.46432	2.49511	2.46909	0.836953	0.553414	0.96309
B4W63_1887	18.3048	16.5685	14.2495	13.9989	3.77649	0.156946	0.810028
B4W63_2941	16.3475	16.3761	11.5153	12.5981	7.94919	0.0794565	0.736883
B4W63_820	3.8318	3.76264	2.85708	2.58796	7.73546	0.0643993	0.716977
B4W63_3647	0.441151	0.394963	0.286373	0.295728	5.39006	0.103365	0.696198
B4W63_1886	16.0203	16.5314	12.0907	10.3867	5.66266	0.08502	0.690515
B4W63_1523	0.933634	0.799566	0.537701	0.623098	3.60101	0.0877837	0.669743
B4W63_5159	4.4099	3.8518	2.60901	2.75928	5.00608	0.102546	0.64978
B4W63_2927	0.132492	0.115748	0.0733148	0.0874224	3.99647	0.0600191	0.647507
B4W63_1591	18.9857	19.86	13.4575	11.5515	6.59859	0.0503819	0.643803
B4W63_4943	2.70783	2.3313	1.62759	1.58921	4.81479	0.126625	0.638366
B4W63_1489	0.295876	0.291096	0.204408	0.171348	6.32301	0.0931822	0.640159
B4W63_1598	1.98242	1.79836	1.21125	1.18383	7.44613	0.0784196	0.633487
B4W63_1809	0.255963	0.252398	0.171483	0.150442	8.73622	0.0648201	0.63326
B4W63_5023	39.9365	40.1932	26.7774	23.6238	9.39572	0.0656932	0.628996
B4W63_4982	3.06421	2.69382	1.78316	1.70563	5.99662	0.091538	0.605902
B4W63_501	0.430555	0.351258	0.224533	0.240519	3.91587	0.144491	0.594838
B4W63_1555	0.234049	0.192859	0.130046	0.12395	4.15269	0.142381	0.594965
B4W63_4396	2.9229	2.52177	1.53503	1.52756	5.93734	0.106108	0.562493
B4W63_5422	1.22812	1.04691	0.579737	0.678024	4.9346	0.0634721	0.552853
B4W63_4781	0.215959	0.173587	0.0917751	0.112777	3.91181	0.0960701	0.525103
B4W63_3019	0.206039	0.154404	0.0831836	0.105226	3.06421	0.1459	0.522715
B4W63_1441	0.938711	0.828718	0.452286	0.439311	7.90779	0.0760054	0.50446
B4W63_1876	0.0982846	0.0738436	0.0478283	0.0358953	3.25035	0.124725	0.486403
B4W63_4425	1.33188	1.17726	0.574977	0.617511	8.21041	0.0581867	0.475257
B4W63_622	0.234049	0.192561	0.0985536	0.101507	5.44677	0.113822	0.468955
B4W63_4833	4.73949	3.63368	2.20346	1.63768	3.64857	0.103104	0.458744
B4W63_1152	0.571817	0.476309	0.237068	0.209257	6.04983	0.0800044	0.425832
B4W63_1706	0.675003	0.540567	0.276563	0.221658	4.9399	0.0823311	0.409866
B4W63_2800	9.19169	7.36887	2.95998	3.63685	5.12424	0.0842784	0.398345
B4W63_3231	0.392455	0.314488	0.13472	0.142985	5.47468	0.111146	0.392825
B4W63_4171	0.166799	0.131831	0.0582239	0.0545236	5.28625	0.115117	0.37755
B4W63_696	0.224787	0.181419	0.0770604	0.0709588	5.89533	0.100451	0.364395
B4W63_3347	1.00112	0.880556	0.329521	0.329735	10.139	0.062586	0.350356
B4W63_2942	4.29749	3.10728	1.43838	1.08707	3.93187	0.129511	0.341058
B4W63_5382	0.0793661	0.0820069	0.0342926	0.0200199	7.37591	0.075872	0.336565
B4W63_4731	1.35794	1.53293	0.476123	0.492179	10.941	0.0559157	0.334952
B4W63_3877	0.0652238	0.0776895	0.0342926	0.0136119	3.93459	0.0803597	0.335199
B4W63_5321	0.125585	0.08991	0.0280276	0.0388185	3.98827	0.126242	0.310198
B4W63_3691	2.56262	2.18987	0.663691	0.782617	8.45014	0.051257	0.304326
B4W63_1895	0.13637	0.10882	0.0319054	0.0411853	5.91981	0.0754938	0.298098
B4W63_459	1.63942	1.38442	0.416135	0.440539	8.46013	0.0722789	0.283306
B4W63_3551	0.546501	0.453499	0.12811	0.150565	7.53933	0.0680855	0.278675
B4W63_646	3.28794	2.57094	0.752964	0.871781	5.82584	0.0992732	0.277313
B4W63_125	0.385452	0.438129	0.115176	0.112745	11.2958	0.0556797	0.276743
B4W63_1529	4.4792	3.80937	1.18926	1.01771	8.79539	0.0558756	0.266267
B4W63_3543	0.706551	0.81149	0.193768	0.212234	10.4367	0.0532763	0.267451
B4W63_4942	0.250588	0.208716	0.0547595	0.0448632	8.35979	0.0613044	0.216899
B4W63_3054	7.69527	9.22251	1.55057	1.24329	9.06629	0.059526	0.165143
B4W63_3665	0.188846	0.134242	0.0342926	0.017966	4.75198	0.104054	0.161747
B4W63_5057	0.210853	0.152716	0.0342926	0.0181023	5.15622	0.0978784	0.144112
B4W63_4494	0.70635	0.824807	0.103882	0.111294	11.0876	0.0562774	0.140532
B4W63_324	0.136956	0.144787	0.0342926	0.00444473	7.87498	0.0625024	0.137491
B4W63_2424	1.98939	1.57625	0.0273317	0.0388185	8.46721	0.0746142	0.0185521
B4W63_2423	2.03504	2.48093	0.019939	0.0388185	9.98737	0.0630509	0.0130111
B4W63_2796	26.235	28.9362	25.699	21.6071	1.60411	0.268303	0.857443
B4W63_2798	27.3124	33.9373	22.2993	21.4529	2.61988	0.225727	0.714324
B4W63_3786	30.1106	34.4863	17.777	24.9841	2.58982	0.148044	0.661968
B4W63_2912	13.9582	16.8113	19.677	18.6744	-2.50715	0.200446	1.24641
B4W63_2473	22.7812	22.0009	15.4938	17.5391	5.36713	0.0780686	0.737636
B4W63_3059	22.9109	16.7253	11.2072	11.8678	2.66224	0.224238	0.58217
B4W63_4410	20.3589	26.6792	10.9636	9.29703	4.0967	0.128792	0.430729
B4W63_1533	7.28631	6.32901	10.6259	9.13246	-3.46297	0.0927865	1.45119
B4W63_3063	5.77618	5.70997	8.43357	10.8482	-3.22723	0.190992	1.6787
B4W63_1728	11.3658	11.6514	10.0558	9.20831	4.19684	0.113387	0.83694
B4W63_2091	9.90807	9.16405	7.80352	8.8901	1.80615	0.228821	0.875289
B4W63_3362	5.86886	6.40179	7.04048	9.4976	-1.6973	0.322767	1.34778
B4W63_4045	9.48945	10.6019	7.76994	8.29224	3.27851	0.126548	0.799458
B4W63_692	10.0523	10.0855	7.44998	8.16303	6.33887	0.0988944	0.77531
B4W63_2818	6.49337	6.77926	7.72188	7.73617	-7.63495	0.082148	1.16466
B4W63_3760	10.0829	12.9867	7.91676	6.69473	2.68477	0.1725	0.633365
B4W63_3793	12.7156	9.10753	5.23691	9.07331	1.42654	0.290267	0.655737
B4W63_3967	8.16265	8.0185	7.26827	6.85931	4.73577	0.0958881	0.873089
B4W63_675	4.99534	5.38786	7.30514	6.1645	-2.55863	0.197399	1.29725
B4W63_4439	11.5008	10.5582	7.78772	5.59532	3.63547	0.117322	0.606694
B4W63_4729	8.23477	9.14586	6.04537	6.72045	4.06973	0.0634069	0.734486
B4W63_5200	5.24998	6.17338	6.50781	6.11507	-1.1954	0.400803	1.10501
B4W63_4426	8.61391	9.88337	5.68242	6.41413	4.36841	0.0715356	0.653964
B4W63_5138	15.146	11.7056	5.78624	6.0234	4.36191	0.141691	0.439811
B4W63_1671	5.806	7.0309	6.1731	5.6407	0.766025	0.553896	0.9203
B4W63_372	3.86298	4.26012	5.6077	5.52717	-7.43253	0.0734518	1.37077
B4W63_3993	7.52201	9.78155	5.23349	5.19231	3.04338	0.201973	0.602523
B4W63_2689	4.14075	2.80949	5.12104	5.09376	-2.45171	0.246382	1.4697
B4W63_968	4.15324	3.58324	4.42831	5.15406	-2.00025	0.190573	1.2386
B4W63_485	4.2717	3.7446	4.4216	5.13066	-1.73846	0.234517	1.1916
B4W63_4903	4.48525	4.56828	4.71793	4.81309	-3.78068	0.0652009	1.05274
B4W63_3792	7.50348	6.01658	4.85684	4.37819	2.74323	0.186966	0.683061
B4W63_752	4.85835	4.88071	4.7122	4.27746	1.7215	0.334047	0.923052
B4W63_2608	6.44381	8.55005	3.86891	5.02118	2.54237	0.161183	0.592915
B4W63_5139	4.70806	4.94962	4.56571	4.07136	1.85491	0.250101	0.894322
B4W63_2954	4.05453	4.10449	3.89248	4.32985	-0.143814	0.908611	1.00776
B4W63_2397	4.37606	4.66468	4.3291	3.81518	1.52091	0.29872	0.900842
B4W63_3225	5.45949	5.92328	4.09979	3.92967	6.78799	0.0600828	0.705405
B4W63_4996	2.92806	3.90433	3.96681	3.84558	-0.996162	0.497242	1.14343
B4W63_3250	3.66511	3.42091	3.7061	3.83851	-1.65081	0.27564	1.06472
B4W63_1007	3.47772	4.06229	3.24498	4.24036	0.0473523	0.967412	0.992751
B4W63_954	6.60901	4.46376	3.25124	3.94233	1.72116	0.301951	0.649663
B4W63_2600	2.82056	3.15243	3.59931	3.58098	-3.63244	0.169831	1.20213
B4W63_1224	2.10882	2.70291	3.2089	3.62052	-2.79166	0.122567	1.41933
B4W63_1620	3.93821	3.91246	3.5074	3.31349	5.26429	0.113426	0.868829
B4W63_965	4.19716	4.76418	3.50319	3.30037	3.58317	0.132491	0.759213
B4W63_2799	4.80395	5.72623	3.43907	3.17817	4.0825	0.1262	0.628406
B4W63_2797	5.14925	5.66893	3.23655	3.34942	7.95831	0.0667827	0.608788
B4W63_3032	0.804379	0.858489	3.74665	2.81675	-5.26106	0.118379	3.94704
B4W63_3662	3.20627	3.13872	3.56099	2.95374	-0.277816	0.826628	1.02675
B4W63_4979	5.51993	5.59963	3.63539	2.61817	4.76903	0.129348	0.562393
B4W63_4744	1.95623	2.23126	3.12272	3.09138	-7.3214	0.0824662	1.48397
B4W63_3233	3.38549	3.14046	3.1006	2.74694	1.57677	0.270258	0.896044
B4W63_1538	12.5939	8.44707	2.53323	3.28012	3.61395	0.159773	0.276287
B4W63_4537	1.87504	2.07981	2.36489	3.3115	-1.77752	0.309863	1.4353
B4W63_2939	10.4198	12.5492	2.60098	3.04214	7.96713	0.0677461	0.245684
B4W63_5126	2.63571	2.73094	2.7256	2.78037	-1.26817	0.358705	1.02596
B4W63_4899	2.30354	2.28004	2.19404	3.05699	-0.773172	0.580843	1.14562
B4W63_3270	3.29238	3.4827	2.38681	2.86387	2.96791	0.156999	0.775
B4W63_3055	4.37444	5.09596	2.2159	3.01379	3.94216	0.0596991	0.552214
B4W63_2199	1.68092	1.64478	2.29583	2.68542	-4.2313	0.144517	1.4978
B4W63_2200	2.25576	2.35309	2.60934	2.35852	-1.33441	0.369604	1.0779
B4W63_4673	0.28945	0.258961	3.02766	1.9451	-4.08531	0.152522	9.06758
B4W63_2581	2.06067	2.03556	2.74832	2.16187	-1.38669	0.397134	1.19871
B4W63_1850	1.63644	1.02198	2.25791	2.38231	-3.16113	0.179694	1.74548
B4W63_980	1.57528	2.97	2.29905	2.21253	0.0241148	0.984628	0.992586
B4W63_373	2.0576	1.68361	2.30024	2.21054	-2.00091	0.274541	1.2057
B4W63_1201	2.0852	2.11186	2.10095	2.2583	-1.01626	0.487467	1.03864
B4W63_3172	1.46822	1.50819	2.42763	1.91836	-2.68102	0.224824	1.46014
B4W63_388	0.873841	0.816135	2.35462	1.8929	-5.4964	0.109245	2.51336
B4W63_3516	2.85662	4.10952	2.12321	2.06313	2.21616	0.268942	0.600954
B4W63_4237	2.42269	1.83513	2.02169	2.09874	0.23185	0.853982	0.967732
B4W63_4600	1.58769	1.9903	1.98153	2.02803	-1.06483	0.476369	1.12062
B4W63_2937	4.41071	5.08938	1.98383	1.97673	8.16187	0.0775798	0.416897
B4W63_998	2.56326	1.90997	1.89555	1.94131	0.971728	0.507868	0.857736
B4W63_3060	2.52837	2.45139	2.20438	1.49368	1.79294	0.319564	0.742619
B4W63_3813	1.26008	1.37831	2.02386	1.66121	-2.7441	0.186135	1.39672
B4W63_1011	2.46261	1.93598	1.65808	1.97377	1.24877	0.361083	0.825682
B4W63_964	1.33123	1.3958	1.98074	1.65144	-2.69735	0.211427	1.33191
B4W63_3245	1.55416	1.11904	1.87724	1.71515	-1.97957	0.253852	1.34385
B4W63_5322	6.85398	4.26825	2.33269	1.21713	2.68895	0.170162	0.319164
B4W63_4978	3.53973	3.49423	1.32007	2.17871	4.11141	0.150822	0.497414
B4W63_4755	1.06668	1.44954	1.9893	1.45762	-1.42052	0.30278	1.36988
B4W63_4349	0.935366	1.28648	1.84755	1.55411	-2.57837	0.127086	1.53101
B4W63_4009	2.1807	1.58214	1.65603	1.62393	0.805563	0.567668	0.871674
B4W63_3759	1.22385	1.43289	1.6881	1.5597	-2.40933	0.162711	1.22247
B4W63_1923	1.2442	1.1082	1.46978	1.76188	-2.72888	0.160767	1.37378
B4W63_3387	1.68491	1.47528	1.94914	1.28739	-0.109964	0.927918	1.02415
B4W63_4429	1.10652	0.982839	1.49144	1.69702	-4.58121	0.0636822	1.52605
B4W63_1995	0.897049	0.819504	1.76289	1.43139	-4.34057	0.125381	1.86087
B4W63_1497	1.75115	2.05522	1.42047	1.72312	1.54487	0.262392	0.825877
B4W63_1151	2.16232	2.57949	1.51146	1.62226	3.72562	0.142446	0.660868
B4W63_3195	1.50565	1.68926	1.49974	1.5563	0.722842	0.585332	0.956533
B4W63_3292	1.48357	1.69189	1.74814	1.3043	0.250924	0.833318	0.961257
B4W63_2602	0.367785	0.51219	1.78389	1.26643	-4.03991	0.128295	3.46637
B4W63_3017	2.06889	1.77772	1.49256	1.48809	2.97374	0.206423	0.774879
B4W63_357	1.07328	1.05624	1.38914	1.58445	-4.30511	0.142452	1.39636
B4W63_1524	1.17873	1.4795	1.294	1.66571	-0.630512	0.595235	1.11342
B4W63_4577	0.517463	0.547536	1.07984	1.84333	-2.43189	0.247743	2.74477
B4W63_3005	1.57403	1.9956	1.22797	1.59281	1.34316	0.31365	0.790217
B4W63_39	4.0642	3.10179	1.4447	1.35367	4.51803	0.135377	0.390507
B4W63_3976	0.823195	0.916367	1.11052	1.67979	-1.82154	0.309902	1.60403
B4W63_2345	1.49892	1.11962	1.34015	1.44868	-0.431649	0.732354	1.06504
B4W63_989	1.13646	1.87114	1.29677	1.39623	0.424352	0.742525	0.895397
B4W63_1203	1.27817	1.20866	1.37551	1.26933	-1.24505	0.355907	1.06354
B4W63_349	1.57838	1.08985	0.947707	1.65446	0.0768819	0.946478	0.975244
B4W63_1396	0.844993	1.15496	1.26109	1.32403	-1.85004	0.300737	1.29259
B4W63_4749	1.26761	1.35384	1.44444	1.14358	0.106808	0.930337	0.987248
B4W63_3236	1.60928	1.49468	1.4339	1.15239	1.70315	0.289678	0.833223
B4W63_4633	1.13304	1.70827	1.1884	1.39031	0.430731	0.729438	0.907581
B4W63_2086	0.348275	0.397325	1.48993	1.073	-4.32893	0.139417	3.4374
B4W63_5156	1.30254	1.27293	1.28294	1.2305	1.02984	0.434956	0.975916
B4W63_624	1.15894	1.21358	1.10097	1.33773	-0.272366	0.827304	1.02789
B4W63_1005	0.356442	0.274608	1.31737	0.964353	-4.55507	0.119381	3.61576
B4W63_3154	1.48083	1.12871	1.19058	1.05988	0.956069	0.485387	0.862394
B4W63_5128	0.749341	0.922793	1.19564	1.05159	-2.55064	0.129575	1.34393
B4W63_3352	1.26829	1.16112	1.18643	1.0593	1.10469	0.387199	0.924392
B4W63_3761	1.95148	1.591	1.23357	0.921024	2.90901	0.102992	0.608215
B4W63_3894	2.20555	2.57818	1.1254	1.01379	6.79871	0.0688964	0.447179
B4W63_4730	1.25834	0.815013	1.04047	1.08457	-0.116003	0.926199	1.02493
B4W63_5116	0.824114	0.745211	1.16365	0.943267	-2.29661	0.219228	1.34256
B4W63_2656	0.558359	0.45737	0.905111	1.1889	-3.57966	0.132975	2.06159
B4W63_4419	0.401895	0.394189	0.807674	1.16409	-3.29785	0.187245	2.47683
B4W63_2742	0.091933	0.0959022	0.768304	1.19925	-4.12959	0.151216	10.4749
B4W63_3730	0.291537	0.220749	0.833942	1.0809	-5.45943	0.0906137	3.73785
B4W63_490	0.980815	1.06968	0.964297	0.951689	1.49865	0.36779	0.934404
B4W63_2685	0.640594	0.614937	1.04745	0.835974	-2.9475	0.202447	1.5001
B4W63_4854	0.277366	0.588612	0.91367	0.94121	-3.16488	0.191739	2.14195
B4W63_453	0.854219	0.829531	0.960084	0.849924	-1.11839	0.450914	1.07499
B4W63_3247	4.30273	5.54117	1.03698	0.747581	6.3369	0.0833774	0.181286
B4W63_541	0.59994	0.859999	0.970815	0.789495	-0.947458	0.45347	1.20574
B4W63_1738	0.706189	0.768594	0.854088	0.90071	-3.59465	0.0777469	1.18987
B4W63_1906	1.81219	0.958372	0.748553	0.991674	1.1606	0.431247	0.628114
B4W63_1096	0.357784	0.280303	0.956529	0.743981	-4.69621	0.0948954	2.66501
B4W63_4992	1.33647	1.33498	0.960479	0.732152	4.28684	0.14588	0.6336
B4W63_4512	0.0696801	0.0856693	1.01512	0.670116	-4.42963	0.140544	10.8481
B4W63_2795	1.46794	1.17029	0.834008	0.82556	3.2867	0.18771	0.629045
B4W63_1988	0.64104	0.375393	0.957121	0.690302	-1.67589	0.235752	1.62079
B4W63_4834	0.817433	0.760813	0.928219	0.717109	-0.306914	0.805338	1.0425
B4W63_4950	0.585234	0.570261	0.983851	0.633859	-1.31944	0.41228	1.40001
B4W63_2609	1.01619	1.32399	0.651834	0.93671	1.79218	0.215725	0.678813
B4W63_5146	1.80385	1.74899	0.500866	1.04638	3.65806	0.16598	0.435496
B4W63_3095	0.67875	0.615325	0.707933	0.819838	-1.81681	0.242959	1.18059
B4W63_4598	2.0095	1.13592	0.777455	0.748802	1.85247	0.314715	0.485233
B4W63_847	0.862963	0.782299	0.592437	0.92231	0.384329	0.760933	0.920672
B4W63_5372	0.81554	0.765497	0.671196	0.834881	0.43794	0.72783	0.952588
B4W63_3508	1.74796	1.99758	0.761391	0.716338	8.94082	0.0623142	0.39453
B4W63_3639	0.62895	0.651189	0.56368	0.867088	-0.495127	0.706618	1.11767
B4W63_5108	0.259481	0.21934	0.873707	0.558825	-3.00447	0.198188	2.99179
B4W63_4715	0.411739	0.374158	0.647686	0.76571	-5.06612	0.0937427	1.79845
B4W63_498	1.04637	1.02469	0.61677	0.792452	3.73886	0.160575	0.680436
B4W63_3758	0.44929	0.44111	0.800629	0.58911	-2.35896	0.254659	1.5608
B4W63_621	0.340834	0.360875	0.832626	0.545916	-2.35494	0.253709	1.96455
B4W63_2686	0.62488	0.693837	0.648015	0.713574	-0.450584	0.696524	1.03251
B4W63_493	0.875171	0.978929	0.621273	0.739288	3.14074	0.0900142	0.733812
B4W63_3552	0.358626	0.331654	0.601818	0.745845	-4.48632	0.12728	1.95234
B4W63_2088	0.839312	0.641844	0.67699	0.668316	0.687294	0.616303	0.908282
B4W63_4743	0.32707	0.281445	0.427011	0.903346	-1.50851	0.369514	2.18624
B4W63_5113	0.310212	0.316342	0.389123	0.918453	-1.28649	0.420605	2.08693
B4W63_1981	1.28912	1.21288	0.544791	0.766224	5.08555	0.0892951	0.523988
B4W63_1098	2.66137	1.70962	0.476882	0.829867	3.01867	0.159162	0.298959
B4W63_879	0.392451	0.349567	0.594491	0.714924	-4.43833	0.103022	1.76467
B4W63_4940	0.37685	0.349632	0.722219	0.582745	-4.07082	0.139662	1.79628
B4W63_3544	0.644502	0.617686	0.588671	0.672559	0.0108801	0.992838	0.999241
B4W63_643	0.496512	0.49322	0.758297	0.503076	-1.06425	0.480146	1.27446
B4W63_3646	0.52387	0.402628	0.686733	0.551605	-1.71769	0.229443	1.33658
B4W63_4661	0.713723	0.658956	0.645086	0.581061	1.73918	0.227124	0.893251
B4W63_5450	0.374412	0.204245	0.609587	0.587425	-3.60337	0.16585	2.0686
B4W63_1003	0.265847	0.266958	0.683573	0.506605	-3.71457	0.1674	2.2338
B4W63_3974	0.819448	0.314712	0.467994	0.694995	-0.0520912	0.964932	1.02542
B4W63_2790	0.821656	0.791513	0.536595	0.612754	5.66275	0.0709281	0.712479
B4W63_1925	0.70498	0.724654	0.629904	0.509832	2.3826	0.242678	0.797223
B4W63_4176	0.225777	0.217094	0.423779	0.696795	-2.48102	0.24351	2.53025
B4W63_4517	0.531679	0.514706	0.382256	0.726945	-0.182019	0.885268	1.06003
B4W63_1493	0.404446	0.400035	0.595867	0.506007	-3.30556	0.186062	1.36967
B4W63_1859	0.473655	0.424231	0.576103	0.505589	-2.13455	0.180982	1.20471
B4W63_1207	0.457751	0.415559	0.500102	0.57246	-2.37882	0.170185	1.22816
B4W63_5318	0.18171	0.531198	0.471905	0.590055	-0.946143	0.493054	1.48961
B4W63_576	0.133109	0.148098	0.63814	0.402674	-3.21946	0.190118	3.70125
B4W63_1525	0.570124	0.455689	0.496573	0.502581	0.232638	0.854325	0.974012
B4W63_2786	0.672585	0.801385	0.475177	0.521931	3.48016	0.13613	0.676477
B4W63_4438	0.453521	0.460429	0.470568	0.504992	-1.75479	0.315591	1.06741
B4W63_4981	0.747084	2.22657	1.09968	0.963067	0.613083	0.648478	0.693674
B4W63_5131	0.304547	0.462016	0.512723	0.444479	-1.11082	0.425015	1.24869
B4W63_4424	0.201659	0.168697	0.367561	0.584648	-2.64991	0.220769	2.57106
B4W63_839	0.0783411	0.0754347	0.565056	0.388409	-4.52644	0.13832	6.20035
B4W63_2062	0.578021	0.438671	0.402408	0.544572	0.350188	0.759651	0.931433
B4W63_3645	1.39594	0.947841	0.539557	0.406165	2.9903	0.174494	0.403503
B4W63_616	0.186247	0.351084	0.524468	0.420745	-2.09433	0.194584	1.75909
B4W63_1105	0.507632	0.493878	0.401217	0.539571	0.436738	0.73674	0.939369
B4W63_1216	0.470121	0.32211	0.448474	0.466041	-0.820421	0.559536	1.15435
B4W63_2283	0.44369	0.643199	0.488699	0.417646	0.852486	0.526239	0.83389
B4W63_1068	0.157544	0.131776	0.379655	0.517913	-4.32492	0.132297	3.10235
B4W63_413	0.177544	0.139898	0.38824	0.509196	-4.57847	0.106579	2.82709
B4W63_4672	0.114094	0.0686636	0.37583	0.518337	-4.75626	0.100811	4.89264
B4W63_5374	0.33842	0.340004	0.493084	0.401112	-2.34571	0.256427	1.31805
B4W63_1314	0.480677	0.602046	0.487258	0.405715	1.29773	0.339243	0.824747
B4W63_3375	0.836975	0.845636	0.358667	0.526534	4.74394	0.131283	0.526088
B4W63_2235	0.225046	0.171342	0.37005	0.504149	-3.30771	0.137549	2.20541
B4W63_791	0.329826	0.335761	0.474248	0.400803	-2.84273	0.212738	1.31471
B4W63_4635	0.865259	0.715362	0.516627	0.352345	3.19999	0.086268	0.549766
B4W63_29	0.442642	0.344704	0.441199	0.408093	-0.599196	0.640718	1.07868
B4W63_5233	0.288821	0.355842	0.441324	0.391122	-2.2425	0.164089	1.29129
B4W63_512	0.156005	0.159782	0.310989	0.517759	-2.48042	0.243836	2.6244
B4W63_5130	0.11554	0.101832	0.478567	0.352505	-4.83972	0.125473	3.82327
B4W63_790	0.228541	0.218275	0.458474	0.366738	-4.09926	0.147627	1.84687
B4W63_4226	1.27478	1.72584	0.823672	0.747308	3.12504	0.186197	0.523551
B4W63_154	0.231027	0.188604	0.451581	0.360368	-3.89992	0.101387	1.93491
B4W63_3498	0.255963	0.250857	0.370636	0.438738	-4.4302	0.139238	1.59697
B4W63_772	0.398152	0.364518	0.435688	0.36967	-0.576141	0.639524	1.05597
B4W63_2860	0.386141	0.317283	0.277024	0.516884	-0.362592	0.771695	1.12863
B4W63_3748	0.146225	0.141694	0.354006	0.440185	-5.86654	0.106541	2.75838
B4W63_5276	0.260222	0.274284	0.546569	0.246434	-0.860323	0.547202	1.48362
B4W63_3560	0.265827	0.217791	0.453819	0.33457	-2.37063	0.203152	1.63019
B4W63_1049	0.237047	0.229955	0.357166	0.426781	-4.52937	0.134527	1.67868
B4W63_1962	0.413108	0.380101	0.375172	0.398817	0.473364	0.686783	0.975769
B4W63_5315	0.403036	0.336148	0.34155	0.421857	-0.231767	0.838895	1.03277
B4W63_2568	0.156847	0.151693	0.332398	0.425862	-4.80442	0.129531	2.45758
B4W63_4843	0.43817	0.451912	0.535416	0.222654	0.421673	0.745744	0.851687
B4W63_2601	0.396037	0.37609	0.414509	0.336537	0.26193	0.832965	0.972697
B4W63_3299	0.266595	0.222336	0.433424	0.313908	-2.02751	0.247956	1.5285
B4W63_2523	0.317259	0.199131	0.336921	0.40063	-1.64784	0.276662	1.42828
B4W63_494	0.372128	0.318835	0.408926	0.329581	-0.497419	0.674285	1.06881
B4W63_577	0.363848	0.333353	0.355013	0.367934	-0.777368	0.550058	1.03693
B4W63_793	0.346837	0.393143	0.364263	0.350963	0.513814	0.687828	0.966547
B4W63_1138	0.239855	0.240861	0.416438	0.295458	-1.91083	0.306913	1.48091
B4W63_3092	0.291005	0.273156	0.367752	0.33059	-3.25476	0.125868	1.23784
B4W63_1872	0.110636	0.0879743	0.285293	0.405348	-4.02725	0.142049	3.47738
B4W63_3817	0.182186	0.154091	0.393158	0.296853	-3.52607	0.146742	2.05192
B4W63_3254	0.0691885	0.0776895	0.426366	0.263997	-3.34263	0.183974	4.70025
B4W63_5235	1.09182	1.09244	0.912212	0.678988	2.54286	0.238527	0.728485
B4W63_1933	0.342639	0.181949	0.354954	0.332101	-1.00099	0.494476	1.3097
B4W63_1867	0.0769809	0.0898992	0.399084	0.287461	-4.62468	0.130712	4.114
B4W63_1983	0.287841	0.225065	0.380801	0.299842	-1.63734	0.250766	1.32703
B4W63_3769	0.50828	0.452686	0.367476	0.305975	3.46806	0.0750969	0.700806
B4W63_5317	0.341523	0.229301	0.38803	0.282807	-0.650126	0.582554	1.17521
B4W63_3293	0.547964	0.502618	0.419196	0.251872	2.18916	0.246747	0.638759
B4W63_4305	0.30524	0.301265	0.307157	0.346006	-1.19477	0.440522	1.07693
B4W63_456	0.899547	0.419972	0.289427	0.35338	1.39869	0.389331	0.487152
B4W63_5142	0.140158	0.137656	0.370471	0.265668	-3.41805	0.18097	2.2898
B4W63_3641	0.322295	0.327542	0.245712	0.379235	0.186257	0.882697	0.9617
B4W63_841	0.132458	0.251139	0.265549	0.354691	-1.5943	0.261254	1.6169
B4W63_430	0.24884	0.149948	0.308454	0.309685	-2.21791	0.269599	1.55004
B4W63_2781	0.0514661	0.0461939	0.215672	0.395693	-2.85236	0.214322	6.26013
B4W63_2001	0.392387	0.318115	0.320607	0.286374	1.26582	0.375743	0.8543
B4W63_988	0.309914	0.321251	0.254153	0.334923	0.516036	0.694086	0.933315
B4W63_4451	0.262696	0.276037	0.317204	0.259201	-0.632952	0.632387	1.06993
B4W63_36	0.161343	0.133131	0.250933	0.314307	-3.90324	0.104588	1.91949
B4W63_3437	0.237643	0.225588	0.234586	0.32755	-1.05508	0.4784	1.21351
B4W63_2604	0.287529	0.266896	0.369385	0.195519	-0.0598523	0.961739	1.0189
B4W63_4803	0.453319	0.540103	0.274641	0.282376	5.00881	0.122611	0.560705
B4W63_3896	0.353034	0.294478	0.314866	0.240731	0.972929	0.437884	0.858051
B4W63_438	1.34191	0.378463	0.266372	0.281547	1.21679	0.437864	0.318489
B4W63_767	0.369078	0.360666	0.2916	0.256475	5.02984	0.106282	0.751051
B4W63_4656	0.519094	0.41943	0.553745	0.521446	-1.3045	0.387194	1.14562
B4W63_1808	0.236886	0.157366	0.253837	0.290617	-1.71436	0.277684	1.38098
B4W63_3492	0.304823	0.198999	0.273159	0.270669	-0.37795	0.7699	1.07941
B4W63_2591	0.320108	0.346408	0.218977	0.303256	1.63424	0.318851	0.783527
B4W63_3879	0.304823	0.197737	0.30189	0.22151	-0.155646	0.891579	1.04147
B4W63_4865	0.29134	0.152426	0.27998	0.241265	-0.537278	0.676174	1.1746
B4W63_4188	1.18251	0.686946	0.226212	0.284536	2.72293	0.218607	0.273206
B4W63_1509	0.282681	0.383724	0.297677	0.211796	1.18342	0.360918	0.76451
B4W63_2261	0.158781	0.158531	0.289204	0.21935	-2.73773	0.222945	1.60269
B4W63_142	0.0766263	0.0898992	0.214309	0.291254	-4.3421	0.133433	3.03595
B4W63_3438	0.0493772	0.04101	0.310258	0.191334	-3.44919	0.1777	5.54937
B4W63_2227	0.20244	0.217001	0.237437	0.261309	-2.83609	0.12968	1.18907
B4W63_4010	0.108183	0.103583	0.276504	0.221189	-5.15125	0.119614	2.3502
B4W63_2104	0.187077	0.237346	0.285517	0.206679	-0.724846	0.555237	1.15968
B4W63_3983	0.621697	0.750089	0.26439	0.218103	6.5159	0.064065	0.351726
B4W63_478	0.0898274	0.0716137	0.204763	0.268259	-4.71685	0.106836	2.92999
B4W63_5363	0.335987	0.387414	0.241196	0.214901	4.62785	0.0739182	0.630491
B4W63_1868	0.193592	0.170753	0.249149	0.205953	-1.85738	0.242772	1.24909
B4W63_3072	0.123892	0.147443	0.186408	0.25967	-2.27071	0.228849	1.64401
B4W63_3151	0.70087	0.438942	0.253119	0.188364	2.58819	0.212332	0.38733
B4W63_1909	0.1366	0.149201	0.120012	0.315837	-0.764654	0.583553	1.52501
B4W63_5221	0.167907	0.111443	0.118794	0.314866	-0.756276	0.5727	1.55239
B4W63_120	0.241809	0.207663	0.218272	0.216271	0.436487	0.737601	0.966784
B4W63_4792	0.215136	0.150246	0.144391	0.286104	-0.417758	0.731138	1.17821
B4W63_351	0.171223	0.184694	0.172108	0.256694	-0.850945	0.545541	1.20478
B4W63_2144	0.367253	0.449047	0.183142	0.242641	3.86095	0.07034	0.521601
B4W63_3670	0.187319	0.166642	0.133759	0.286516	-0.430189	0.739354	1.18735
B4W63_1412	0.28619	0.271003	0.155175	0.265372	1.2284	0.429254	0.75476
B4W63_3958	0.0898274	0.070518	0.23612	0.182797	-4.55941	0.0987559	2.61259
B4W63_3384	0.274566	0.367847	0.242059	0.172839	1.95867	0.19982	0.645842
B4W63_1315	0.221659	0.149871	0.233526	0.175751	-0.40963	0.723376	1.1016
B4W63_4236	0.198834	0.0933324	0.214322	0.193385	-1.0742	0.466783	1.39546
B4W63_4760	0.0610121	0.0473243	0.235218	0.16004	-3.75481	0.153461	3.64843
B4W63_671	0.0898274	0.0699451	0.135688	0.256932	-1.89517	0.299219	2.45736
B4W63_240	0.127112	0.117521	0.183228	0.209244	-5.3317	0.0806657	1.60433
B4W63_407	0.261653	0.261674	0.394877	0.330216	-3.1204	0.197436	1.38555
B4W63_1029	0.186429	0.284534	0.394811	0.330216	-2.16295	0.182544	1.53946
B4W63_3898	0.258238	0.242498	0.171976	0.214323	2.53309	0.19429	0.771461
B4W63_5405	0.225046	0.16941	0.228964	0.154601	0.11727	0.918109	0.97239
B4W63_315	0.255267	0.200997	0.184406	0.193777	1.41776	0.381416	0.82887
B4W63_5107	0.0783411	0.0760271	0.209121	0.165073	-4.98378	0.125066	2.42404
B4W63_1885	0.189963	0.185519	0.209885	0.164019	0.0342461	0.978129	0.995797
B4W63_935	0.151943	0.168144	0.202142	0.165459	-1.18486	0.401408	1.14844
B4W63_1869	0.133465	0.151268	0.168908	0.191302	-2.63831	0.124808	1.26508
B4W63_898	0.254344	0.30184	0.198739	0.160445	3.22896	0.0889751	0.6458
B4W63_5110	0.108673	0.06221	0.18118	0.177268	-4.0227	0.152416	2.09763
B4W63_1089	0.0429421	0.029323	0.233895	0.120858	-2.48112	0.238212	4.90905
B4W63_1413	0.235943	0.294077	0.18991	0.16328	2.76541	0.1595	0.66637
B4W63_42	0.338573	0.245336	0.171022	0.18011	2.48485	0.23982	0.601346
B4W63_3918	0.139654	0.130111	0.191411	0.158568	-2.3453	0.226881	1.29735
B4W63_3286	0.110636	0.0868632	0.134865	0.212452	-1.84624	0.284919	1.75858
B4W63_977	0.11861	0.0992425	0.198166	0.149902	-2.5039	0.19111	1.59772
B4W63_5248	0.115133	0.0733055	0.175722	0.165485	-3.54764	0.153521	1.81071
B4W63_4284	0.191481	0.172623	0.165755	0.168185	1.58644	0.35226	0.917154
B4W63_4808	0.181763	0.161547	0.189673	0.142451	0.217758	0.855814	0.967418
B4W63_4442	0.135565	0.0650438	0.175294	0.154897	-1.76516	0.300422	1.64595
B4W63_786	0.0898274	0.0720124	0.13574	0.190241	-2.86267	0.177536	2.01422
B4W63_4588	0.129194	0.126809	0.171911	0.146398	-2.43162	0.244934	1.24338
B4W63_5326	0.159703	0.141257	0.17775	0.134769	-0.247135	0.836953	1.03841
B4W63_3511	0.123253	0.122337	0.166986	0.144348	-2.90169	0.210625	1.26769
B4W63_3260	0.132789	0.163843	0.170989	0.136061	-0.222924	0.844542	1.03512
B4W63_2700	0.288158	0.332571	0.357424	0.298994	-0.486264	0.677845	1.05749
B4W63_5420	0.301433	0.204497	0.183017	0.117399	1.75567	0.238185	0.593791
B4W63_3561	1.0678	0.727209	0.295833	0.310703	3.48609	0.17709	0.337901
B4W63_655	0.200079	0.217001	0.208054	0.083276	0.998647	0.495691	0.698499
B4W63_112	0.73822	0.51308	0.12121	0.16391	4.2163	0.135392	0.227859
B4W63_4881	0.108673	0.0635611	0.11703	0.158825	-1.68498	0.234753	1.60163
B4W63_1107	0.0996247	0.0862554	0.155893	0.119013	-2.26939	0.221211	1.47894
B4W63_2603	0.317356	0.431742	0.155089	0.116602	3.95573	0.121583	0.362692
B4W63_3157	0.108071	0.0676842	0.117188	0.148327	-1.7601	0.228494	1.51071
B4W63_4507	0.12413	0.120912	0.154313	0.110045	-0.435169	0.738098	1.07882
B4W63_666	0.257503	0.267309	0.263633	0.297605	-1.03019	0.470431	1.06941
B4W63_3373	0.0877347	0.0808772	0.108307	0.150757	-2.10349	0.272673	1.53645
B4W63_1991	0.172053	0.179531	0.260512	0.220904	-3.22104	0.178197	1.36928
B4W63_1779	0.270243	0.171884	0.32853	0.252284	-1.11439	0.387142	1.31368
B4W63_77	0.386138	0.319799	0.254337	0.246441	3.07092	0.194858	0.709381
B4W63_1799	0.10483	0.112659	0.0852706	0.15824	-0.354563	0.782044	1.11964
B4W63_647	0.201107	0.155264	0.115173	0.124136	2.50606	0.227229	0.671518
B4W63_1399	0.137026	0.096534	0.0987472	0.13934	-0.0789454	0.944264	1.01938
B4W63_86	0.202497	0.246962	0.114436	0.122722	4.69374	0.121576	0.527651
B4W63_4877	0.123796	0.0845752	0.117366	0.116358	-0.646194	0.634659	1.12167
B4W63_1341	0.126072	0.149065	0.0978584	0.127955	1.30231	0.330129	0.820728
B4W63_2198	0.157431	0.0894029	0.093816	0.129234	0.310104	0.79398	0.903645
B4W63_4197	0.287529	0.268685	0.276351	0.218759	1.00836	0.472804	0.890143
B4W63_408	0.2095	0.216829	0.221182	0.223557	-2.38939	0.216453	1.04318
B4W63_5189	0.0435672	0.0383727	0.130928	0.0833724	-2.76683	0.216074	2.61534
B4W63_3534	0.0429421	0.0378947	0.0926178	0.11846	-4.94645	0.114053	2.61116
B4W63_3562	0.223275	0.152887	0.102184	0.1035	2.42152	0.24918	0.546797
B4W63_3895	0.592226	0.373957	0.205191	0.238866	2.36415	0.245582	0.459599
B4W63_292	1.49139	1.04385	0.246813	0.198232	4.64318	0.130764	0.175544
B4W63_3340	0.27122	0.246834	0.198271	0.158975	3.47711	0.0946328	0.689592
B4W63_843	0.3317	0.361169	0.19205	0.19352	10.4147	0.0602902	0.556483
B4W63_4431	0.301396	0.222108	0.198093	0.158975	1.88247	0.245097	0.682074
B4W63_4065	0.277121	0.400577	0.197007	0.16833	2.46452	0.225453	0.539086
B4W63_4116	0.108071	0.0673551	0.0914065	0.099341	-0.369366	0.771309	1.08734
B4W63_2159	0.108071	0.0676493	0.122349	0.0680916	-0.217576	0.849387	1.08378
B4W63_2230	0.123103	0.151752	0.112033	0.0745781	1.87133	0.210801	0.678944
B4W63_1163	0.0996247	0.0854811	0.0871732	0.0920446	0.39361	0.751045	0.968191
B4W63_827	0.209439	0.23997	0.178158	0.173753	3.16065	0.187022	0.783053
B4W63_1966	0.0773959	0.0876932	0.080267	0.0939474	-0.532937	0.650911	1.05528
B4W63_4115	0.082247	0.0542155	0.0858236	0.086381	-1.27482	0.423336	1.26192
B4W63_1683	0.108071	0.0675216	0.0720902	0.0980617	0.112976	0.921929	0.969018
B4W63_3003	0.0496189	0.0456502	0.0748027	0.0925653	-3.96134	0.13972	1.75679
B4W63_3579	0.0882343	0.0808772	0.0711883	0.094166	0.155727	0.898232	0.977783
B4W63_3546	0.563114	0.317256	0.06762	0.0967503	2.89202	0.206413	0.186706
B4W63_2671	0.0783411	0.075005	0.0882332	0.0758959	-0.843718	0.538834	1.07032
B4W63_3212	0.254103	0.177578	0.206476	0.156125	0.754131	0.539919	0.839972
B4W63_2466	0.147837	0.191873	0.147341	0.148533	0.995133	0.50136	0.870956
B4W63_3378	0.132619	0.163843	0.148591	0.153975	-0.192668	0.877456	1.02059
B4W63_1552	0.106858	0.106093	0.144253	0.172716	-3.65321	0.169813	1.48846
B4W63_1405	0.163205	0.161965	0.143983	0.172716	0.294574	0.817487	0.973947
B4W63_2217	0.0725005	0.0856693	0.0793453	0.0586898	0.821944	0.510444	0.872703
B4W63_812	0.0866669	0.0763058	0.138479	0.185479	-3.34491	0.167088	1.9878
B4W63_4741	0.0879684	0.07329	0.138005	0.185479	-3.26467	0.156555	2.006
B4W63_3529	0.159827	0.137645	0.163119	0.132918	0.0382939	0.973205	0.995176
B4W63_2426	0.105539	0.119111	0.115165	0.125859	-0.947582	0.448011	1.07288
B4W63_1596	0.157544	0.130738	0.115165	0.125319	1.6675	0.301098	0.834198
B4W63_1148	0.136956	0.145117	0.127403	0.1244	3.48123	0.135164	0.892686
B4W63_788	0.209838	0.296865	0.147642	0.123307	2.6089	0.205105	0.534729
B4W63_1698	0.0966431	0.112027	0.124212	0.118321	-2.05553	0.24197	1.16228
B4W63_2644	0.146854	0.330372	0.12015	0.203885	0.759429	0.554645	0.678998
B4W63_3216	0.0514661	0.039868	0.119854	0.203885	-2.73973	0.215354	3.54456
B4W63_294	0.0815636	0.076391	0.1382	0.115998	-4.22173	0.129285	1.60931
B4W63_957	0.0514661	0.0435497	0.118425	0.160211	-4.31758	0.132143	2.93252
B4W63_1792	0.157544	0.131942	0.117385	0.1143	2.24147	0.261517	0.800335
B4W63_1082	0.117047	0.0992425	0.107786	0.113355	-0.260124	0.832401	1.02244
B4W63_2673	0.0916252	0.0565383	0.109617	0.112723	-2.10583	0.279206	1.50064
B4W63_1175	0.214121	0.277195	0.10934	0.112723	4.26272	0.145606	0.451976
B4W63_4408	0.0916252	0.0566738	0.0364665	0.063483	1.09448	0.394074	0.673972
B4W63_1783	0.0832478	0.0797707	0.0861005	0.0987817	-1.66272	0.320054	1.13412
B4W63_1209	0.116898	0.0661395	0.0999322	0.100658	-0.345775	0.788047	1.0959
B4W63_2002	0.128304	0.1479	0.0998203	0.100658	3.86086	0.160638	0.725832
B4W63_1155	0.0854888	0.0740256	0.0819379	0.0964417	-1.02047	0.419702	1.11827
B4W63_1832	0.0746883	0.0898992	0.0986023	0.114143	-2.21456	0.157251	1.2926
B4W63_4306	0.133175	0.151268	0.0974436	0.1057	4.08793	0.096643	0.714179
B4W63_3097	0.0832478	0.0787874	0.0866057	0.0950853	-2.0515	0.215981	1.12131
B4W63_2670	0.0890159	0.0808772	0.0964626	0.107068	-2.51619	0.136492	1.19799
B4W63_4159	0.103271	0.108849	0.100789	0.092951	1.91047	0.209695	0.913352
B4W63_230	0.0635719	0.0754123	0.0951196	0.101219	-4.30615	0.0812933	1.41267
B4W63_4552	0.0121539	0.0383727	0.0425734	0.0507383	-1.55805	0.333266	1.84678
B4W63_3037	0.0898274	0.0710523	0.097886	0.0916781	-1.45056	0.35216	1.1783
B4W63_3922	0.114113	0.0888407	0.0926639	0.0980592	0.4733	0.713237	0.939734
B4W63_2352	0.114283	0.114877	0.0953224	0.0890296	7.08892	0.0864394	0.80447
B4W63_1545	0.136491	0.10882	0.0955673	0.0873967	2.16086	0.245695	0.745845
B4W63_414	0.102042	0.0618112	0.0887994	0.0910481	-0.396938	0.759122	1.09761
B4W63_1942	0.0744127	0.0518655	0.0880027	0.0824853	-1.90457	0.286787	1.3501
B4W63_3322	0.0124154	0.0383727	0.047968	0.0385497	-1.29394	0.383809	1.7035
B4W63_3606	0.168612	0.136662	0.120468	0.0837838	2.07666	0.175857	0.669076
B4W63_3643	0.0991815	0.104989	0.118127	0.0830831	0.083358	0.946512	0.985497
B4W63_4867	0.0682578	0.0776895	0.0844608	0.100813	-2.08327	0.203629	1.26946
B4W63_409	0.150852	0.139247	0.0841645	0.105226	4.18808	0.0795281	0.652846
B4W63_3599	0.0916252	0.0557756	0.0828215	0.106739	-0.978279	0.443819	1.28602
B4W63_608	0.0847652	0.0573397	0.117834	0.0808074	-1.22699	0.353542	1.39785
B4W63_882	0.0140496	0.0383727	0.0797444	0.0786474	-4.35233	0.143009	3.02146
B4W63_795	0.0782339	0.0876932	0.0825069	0.0772074	0.573005	0.637797	0.962557
B4W63_4705	0.208746	0.243788	0.0856625	0.0751309	7.97323	0.0571395	0.355318
B4W63_2507	0.0429421	0.0156742	0.076916	0.0718677	-3.25147	0.177012	2.53826
B4W63_3747	0.0711394	0.0490471	0.0767975	0.0718677	-1.25813	0.412944	1.23695
B4W63_3802	0.0607837	0.0754123	0.0393415	0.0363305	4.05242	0.138887	0.555611
B4W63_1069	0.218775	0.267424	0.0856625	0.0744302	6.53134	0.0810177	0.329274
B4W63_4514	0.0826821	0.0866193	0.0750068	0.0731266	4.85166	0.073815	0.874968
B4W63_3118	0.17885	0.0891202	0.0747434	0.0731266	1.33825	0.408436	0.551816
B4W63_799	0.0174317	0.0383727	0.0770604	0.0714731	-4.27845	0.122349	2.66168
B4W63_727	0.14482	0.187307	0.0770604	0.0712288	4.28665	0.138991	0.446484
B4W63_421	0.0996247	0.0857831	0.0713002	0.0830884	1.70612	0.233248	0.832698
B4W63_2437	0.0711394	0.048869	0.084453	0.0689788	-1.23248	0.355674	1.27851
B4W63_2836	0.0572864	0.0600164	0.084453	0.0681816	-2.14148	0.2675	1.3012
B4W63_5187	0.0429421	0.0362408	0.084453	0.0681366	-4.16164	0.101933	1.92705
B4W63_129	0.0429421	0.0100827	0.069628	0.0868915	-2.78824	0.145936	2.95182
B4W63_4076	0.125585	0.0892867	0.0675146	0.105893	0.784936	0.514926	0.807028
B4W63_1810	0.0744127	0.0520204	0.0672513	0.111816	-1.05534	0.433698	1.4163
B4W63_3174	0.693859	0.42698	0.0664613	0.111816	3.48186	0.167156	0.159057
B4W63_1910	0.0130423	0.0383727	0.06524	0.111816	-2.36976	0.177351	3.44367
B4W63_797	0.0744127	0.0505686	0.0639793	0.111816	-0.950684	0.471567	1.40658
B4W63_2061	0.0192287	0.0383727	0.0629713	0.101711	-2.47806	0.175902	2.859
B4W63_4168	0.0429421	0.026956	0.0627277	0.101711	-2.24383	0.214762	2.35255
B4W63_3474	0.0514661	0.0427367	0.0624196	0.101711	-1.73736	0.315419	1.74231
B4W63_1508	0.0460531	0.0349749	0.0737111	0.0590878	-2.82194	0.114651	1.63893
B4W63_5324	0.0949243	0.082171	0.0752898	0.0580855	2.04149	0.188638	0.753128
B4W63_5460	0.00957809	0.0383727	0.0752898	0.0575674	-2.51118	0.153403	2.7707
B4W63_247	0.07188	0.0856693	0.0752898	0.0570229	1.10264	0.392378	0.839818
B4W63_4200	0.0266746	0.0383727	0.0752898	0.0561525	-2.96016	0.12168	2.02072
B4W63_479	0.0274727	0.0383727	0.0562475	0.0552995	-4.17707	0.146743	1.69407
B4W63_4225	0.0635195	0.0754123	0.0555365	0.0692444	0.779755	0.518564	0.898145
B4W63_924	0.0456744	0.0456502	0.0685742	0.0540407	-2.15297	0.276818	1.34263
B4W63_3803	0.137026	0.0967663	0.0551395	0.0692444	2.5647	0.195701	0.532026
B4W63_3770	0.0602398	0.0640845	0.0685742	0.0535727	0.140602	0.908991	0.982486
B4W63_4936	0.0744127	0.0516719	0.0685742	0.0530436	0.162206	0.887767	0.964573
B4W63_1205	0.0863527	0.0631252	0.0539571	0.0692444	0.94496	0.457478	0.824212
B4W63_1140	0.0298729	0.0383727	0.0525107	0.072475	-2.61494	0.177053	1.83141
B4W63_5286	0.0412504	0.0383727	0.0521005	0.072475	-2.18462	0.26564	1.56457
B4W63_3171	0.0276351	0.0383727	0.0550416	0.0499534	-3.28116	0.12565	1.59065
B4W63_1178	0.0429421	0.0345126	0.0509905	0.072475	-1.99362	0.248204	1.59404
B4W63_1817	0.0898274	0.0709865	0.0550416	0.0496596	2.86368	0.184966	0.651071
B4W63_1732	0.0592728	0.0640845	0.0491412	0.0646925	0.585038	0.649908	0.922796
B4W63_1206	0.0429421	0.0202433	0.0490694	0.0646925	-1.83543	0.223697	1.80045
B4W63_3434	0.067875	0.0776895	0.0547595	0.0473794	3.53639	0.0795493	0.701674
B4W63_3427	0.0600343	0.0640845	0.0547595	0.0451724	2.32399	0.203993	0.805131
B4W63_508	0.0744127	0.0501079	0.0547595	0.0448613	0.948815	0.483475	0.800034
B4W63_149	0.0183914	0.0383727	0.0458909	0.0465706	-1.78552	0.324584	1.62887
B4W63_562	0.0386722	0.0383727	0.0533934	0.0439703	-2.15519	0.276171	1.26373
B4W63_2161	0.0429421	0.0152213	0.0533934	0.0439375	-1.33727	0.376465	1.6734
B4W63_2694	0.0208279	0.0383727	0.0533934	0.0438308	-1.90294	0.233209	1.64229
B4W63_412	0.0429421	0.0239231	0.0533934	0.0430163	-1.36365	0.337536	1.44185
B4W63_4146	0.0429421	0.0329764	0.0533934	0.0429391	-1.4134	0.293361	1.26889
B4W63_1999	0.0429421	0.0194992	0.0508372	0.0411385	-1.16415	0.411638	1.473
B4W63_1491	0.0599577	0.0640845	0.0508372	0.0396265	2.81082	0.173341	0.729298
B4W63_1129	0.0429421	0.0212104	0.0508372	0.0392658	-1.05403	0.430362	1.40451
B4W63_3150	0.0429421	0.0161187	0.0508372	0.0387027	-1.03528	0.447088	1.51606
B4W63_463	0.0916252	0.0600226	0.0389241	0.0415278	2.24524	0.264087	0.530518
B4W63_3183	0.108673	0.0633791	0.0384396	0.0415278	2.02835	0.289803	0.464787
B4W63_2524	0.0164284	0.0383727	0.0381426	0.0415278	-1.12005	0.457322	1.45381
B4W63_4627	0.0474513	0.0456502	0.0478283	0.0369117	0.755724	0.582649	0.91019
B4W63_3514	0.0300582	0.0383727	0.0355961	0.0411853	-0.833517	0.502802	1.12203
B4W63_845	0.0429421	0.0306787	0.0354908	0.0411853	-0.225963	0.849543	1.0415
B4W63_381	0.0289821	0.0383727	0.0371265	0.0343158	-0.417012	0.739901	1.06069
B4W63_1204	0.18966	0.23477	0.0371265	0.0340863	7.81248	0.0796807	0.167785
B4W63_1588	0.294422	0.615479	0.0371265	0.0334582	2.61405	0.23255	0.0775741
B4W63_4764	0.0514661	0.0471695	0.0371265	0.0320305	4.42244	0.0500028	0.701136
B4W63_4443	0.0643535	0.0776895	0.0324538	0.0411853	4.29131	0.0648631	0.518428
B4W63_3413	0.28345	0.383724	0.0371265	0.0316004	5.9591	0.104815	0.103012
B4W63_1470	0.0610121	0.0476069	0.0342926	0.0303468	3.14729	0.165663	0.595102
B4W63_829	0.0429421	0.00959107	0.0308691	0.0411853	-0.559186	0.662933	1.3716
B4W63_4497	0.0429421	0.0331746	0.0342926	0.0299328	1.11173	0.422886	0.843775
B4W63_2117	0.0241257	0.0383727	0.0303457	0.0411853	-0.504567	0.66707	1.14453
B4W63_3187	0.0190204	0.0383727	0.0342926	0.029333	-0.311975	0.802714	1.10859
B4W63_2794	0.217594	0.267424	0.0342926	0.0292006	8.41542	0.0723066	0.130909
B4W63_4409	0.0916252	0.0593567	0.0342926	0.0285359	2.68941	0.214431	0.416132
B4W63_817	0.0243993	0.0383727	0.0286834	0.0388185	-0.274008	0.81195	1.07535
B4W63_1688	0.0939798	0.12025	0.0342926	0.0264524	5.59861	0.0863535	0.283551
B4W63_4714	0.0514661	0.0460274	0.0342926	0.0261342	3.78037	0.0782493	0.619802
B4W63_4516	0.154445	0.0922677	0.0262106	0.0388185	2.86374	0.198361	0.263582
B4W63_2182	0.040916	0.0383727	0.0257681	0.0388185	1.10575	0.457726	0.814577
B4W63_5319	0.166315	0.0978	0.0342926	0.0247507	2.96448	0.199559	0.223551
B4W63_5043	0.322134	0.171307	0.0342926	0.0247289	2.87447	0.211529	0.119612
B4W63_325	0.0429421	0.0166618	0.0342926	0.0241721	0.040453	0.973072	0.980887
B4W63_2347	0.0163019	0.0383727	0.0243356	0.0388185	-0.321213	0.782688	1.15509
B4W63_2651	0.108071	0.0663253	0.0242059	0.0388185	2.51807	0.199751	0.361387
B4W63_416	0.0319902	0.0383727	0.0342926	0.0232895	1.00477	0.442259	0.818359
B4W63_3096	0.318452	0.414088	0.0342926	0.0225264	7.01266	0.085498	0.0775644
B4W63_5208	0.0429421	0.0243807	0.0227147	0.0388185	0.235602	0.836055	0.914003
B4W63_2792	0.108673	0.0650593	0.0342926	0.0215891	2.59435	0.204228	0.321655
B4W63_299	0.0429421	0.0183955	0.0201583	0.0388185	0.0765629	0.946379	0.961512
B4W63_5014	0.0141858	0.0383727	0.0342926	0.0190942	-0.0289962	0.979929	1.01576
B4W63_2646	0.0655018	0.0601039	0.0189996	0.0388185	3.30013	0.161113	0.460314
B4W63_2222	0.0429421	0.0354619	0.0342926	0.0176799	1.45076	0.331905	0.662881
B4W63_411	0.0429421	0.0172124	0.0342926	0.0171444	0.281932	0.807897	0.855082
B4W63_5101	0.566256	0.326555	0.017432	0.0388185	3.4762	0.175213	0.0630039
B4W63_4028	0.0279119	0.0383727	0.0147736	0.0388185	0.484041	0.694546	0.808515
B4W63_2584	0.0535836	0.0522643	0.0342926	0.0143608	2.86326	0.212159	0.459654
B4W63_2945	0.0324975	0.0383727	0.0142238	0.0388185	0.705026	0.599021	0.748444
B4W63_322	0.0429421	0.025263	0.0342926	0.0137289	0.744274	0.535788	0.704075
B4W63_3074	0.0181908	0.0383727	0.0342926	0.0131606	0.311771	0.784769	0.838937
B4W63_2358	0.0429421	0.0326288	0.0132402	0.0388185	0.852529	0.520889	0.688874
B4W63_1498	0.0429421	0.0354383	0.0131362	0.0388185	0.987648	0.484127	0.662854
B4W63_990	0.027706	0.0383727	0.0342926	0.0127511	0.791881	0.536434	0.711934
B4W63_3383	0.0140581	0.0383727	0.0342926	0.0117354	0.193049	0.864836	0.877881
B4W63_476	0.0585234	0.0640845	0.0342926	0.0115014	3.27427	0.167151	0.373499
B4W63_4748	0.0815636	0.0764413	0.0342926	0.0108155	4.69828	0.117368	0.285485
B4W63_670	1.25447	0.716795	0.00467184	0.0388185	3.57816	0.171914	0.0220621
B4W63_1807	0.0610121	0.0480289	0.0342926	0.00258545	2.10619	0.230625	0.338203
B4W63_289			53.5719	53.473	-1082.32	0.000588199
B4W63_285			18.8001	18.2881	-72.4348	0.00878831
B4W63_283			5.95241	6.24769	-41.3176	0.015405
B4W63_3726			4.5615	5.01552	-21.0938	0.0301579
B4W63_1718			4.04555	3.49118	-13.5951	0.046743
B4W63_4313			2.93094	3.20227	-22.6043	0.0281452
B4W63_2404			2.60558	3.07795	-12.0322	0.0527885
B4W63_4314			2.38029	2.59587	-23.0836	0.0275616
B4W63_2495			2.28266	2.2322	-89.4742	0.00711482
B4W63_2403			2.13947	2.15744	-239.135	0.00266216
B4W63_1863			2.11056	1.53528	-6.33741	0.0996327
B4W63_288			1.85302	1.70351	-23.7891	0.0267453
B4W63_287			2.13374	0.683102	-1.9418	0.302754
B4W63_1719			1.45049	1.1241	-7.88807	0.0802784
B4W63_3812			1.18748	1.24605	-41.547	0.0153199
B4W63_179			0.927166	1.03892	-17.5923	0.0361486
B4W63_1907			0.931248	0.820095	-15.7562	0.0403502
B4W63_5230			0.841513	0.712031	-11.9981	0.0529378
B4W63_2762			0.765276	0.756195	-167.555	0.00379942
B4W63_284			0.927495	0.541204	-3.80205	0.163733
B4W63_1091			0.637831	0.796567	-9.03636	0.0701654
B4W63_1720			0.699111	0.732924	-42.3515	0.015029
B4W63_545			0.641149	0.730802	-15.3028	0.0415424
B4W63_314			0.644941	0.648259	-389.722	0.00163352
B4W63_4915			0.661913	0.594857	-18.742	0.0339355
B4W63_3923			0.552784	0.683166	-9.47942	0.0669106
B4W63_4668			0.566313	0.64176	-16.0123	0.0397067
B4W63_3913			0.617672	0.587766	-40.3081	0.0157906
B4W63_1039			0.503532	0.622654	-9.45406	0.0670888
B4W63_4799			0.601529	0.525614	-14.8476	0.0428123
B4W63_4385			0.441423	0.634039	-5.58344	0.112823
B4W63_530			0.52194	0.53842	-64.3406	0.00989373
B4W63_614			0.495441	0.550596	-18.9654	0.0335364
B4W63_4380			0.466927	0.567047	-10.3274	0.0614521
B4W63_4195			0.492524	0.530114	-27.205	0.0233903
B4W63_2391			0.5499	0.464318	-11.8508	0.0535927
B4W63_3664			0.44873	0.55563	-9.39539	0.0675046
B4W63_4323			0.487231	0.508701	-46.3878	0.0137217
B4W63_2546			0.1759	0.810903	-1.55401	0.364012
B4W63_334			0.895695	0.939346	-42.0392	0.0151406
B4W63_3444			0.518483	0.433049	-11.1376	0.0570066
B4W63_3482			0.422626	0.486895	-14.1519	0.0449102
B4W63_1122			0.481503	0.423072	-15.481	0.0410657
B4W63_3928			0.399716	0.49099	-9.75854	0.0650103
B4W63_3214			0.439099	0.437478	-541.061	0.00117661
B4W63_4449			0.352676	0.479496	-6.56184	0.0962777
B4W63_1780			0.388398	0.398843	-75.3757	0.00844546
B4W63_3374			0.391875	0.391038	-936.256	0.000679963
B4W63_1177			0.364388	0.415994	-15.1219	0.0420379
B4W63_353			0.361129	0.408331	-16.3014	0.0390041
B4W63_971			0.375205	0.38533	-75.1158	0.00847467
B4W63_5186			0.358232	0.397229	-19.3725	0.0328329
B4W63_2911			0.408827	0.34382	-11.578	0.0548494
B4W63_2245			0.346033	0.397306	-14.4976	0.0438425
B4W63_5368			0.384554	0.350956	-21.8918	0.0290601
B4W63_4798			0.786264	0.719681	-22.6175	0.0281289
B4W63_271			0.312872	0.397274	-8.4138	0.0753105
B4W63_3099			0.374217	0.3224	-13.4438	0.0472672
B4W63_3707			0.295945	0.397821	-6.80995	0.0928204
B4W63_2612			0.355474	0.330828	-27.8466	0.0228518
B4W63_5414			0.722735	0.649031	-18.6117	0.0341725
B4W63_1376			0.352762	0.299997	-12.3711	0.0513487
B4W63_3410			0.393211	0.252727	-4.59795	0.136334
B4W63_3617			0.300027	0.33871	-16.5122	0.0385074
B4W63_787			0.58312	0.622718	-30.4515	0.0208985
B4W63_3490			0.400624	0.218373	-3.39639	0.182289
B4W63_653			0.287005	0.285352	-346.384	0.00183789
B4W63_3425			0.3064	0.261669	-12.6998	0.0500251
B4W63_1848			0.27287	0.285667	-43.644	0.0145841
B4W63_3117			0.233849	0.310533	-7.099	0.0890911
B4W63_2746			0.290046	0.255029	-15.5657	0.0408427
B4W63_806			0.204104	0.33608	-4.09305	0.152548
B4W63_1994			0.247793	0.283809	-14.7599	0.0430658
B4W63_4947			0.245838	0.28181	-14.668	0.0433348
B4W63_3431			0.306097	0.215081	-5.72625	0.110066
B4W63_2007			0.236081	0.278859	-12.0373	0.0527662
B4W63_816			0.237378	0.270149	-15.487	0.0410496
B4W63_1866			0.241334	0.256025	-33.8554	0.0187986
B4W63_4055			0.270012	0.223226	-10.5424	0.0602063
B4W63_651			0.202946	0.27938	-6.3103	0.100054
B4W63_3883			0.506005	0.46831	-25.8474	0.0246177
B4W63_3011			0.205316	0.247366	-10.7653	0.0589672
B4W63_4864			0.229695	0.223509	-73.2707	0.00868807
B4W63_4085			0.404713	0.438925	-24.6588	0.025803
B4W63_486			0.204677	0.232998	-15.4541	0.0411368
B4W63_4418			0.255147	0.180129	-5.80232	0.108651
B4W63_5067			0.24167	0.19118	-8.57294	0.0739251
B4W63_4665			0.151271	0.276237	-3.421	0.181048
B4W63_2286			0.203341	0.219228	-26.5979	0.0239237
B4W63_4572			0.205375	0.215962	-39.7966	0.0159935
B4W63_1905			0.217436	0.200578	-24.7969	0.0256594
B4W63_650			0.260262	0.154813	-3.93627	0.158381
B4W63_3000			0.235607	0.177628	-7.12741	0.0887406
B4W63_1060			0.410348	0.405805	-179.64	0.00354383
B4W63_4545			0.1928	0.216438	-17.313	0.0367304
B4W63_3443			0.188679	0.220263	-12.9478	0.0490709
B4W63_5268			0.405661	0.420924	-54.1561	0.0117539
B4W63_1726			0.21764	0.171611	-8.45669	0.0749321
B4W63_4432			0.216152	0.172627	-8.93227	0.0709763
B4W63_4871			0.164458	0.221966	-6.71943	0.0940529
B4W63_4856			0.158954	0.224499	-5.85021	0.107778
B4W63_1921			0.208937	0.173218	-10.6992	0.0593294
B4W63_1734			0.191227	0.18587	-70.3949	0.00904294
B4W63_4029			0.202755	0.173643	-12.9293	0.0491406
B4W63_1234			0.213367	0.162566	-7.40011	0.0855105
B4W63_4223			0.213301	0.154807	-6.29303	0.100324
B4W63_4068			0.202741	0.164861	-9.70435	0.0653708
B4W63_1220			0.179139	0.177976	-306.873	0.00207453
B4W63_572			0.202419	0.153791	-7.32526	0.0863736
B4W63_3358			0.168513	0.175044	-52.6062	0.0121002
B4W63_5410			0.144661	0.190743	-7.27846	0.086922
B4W63_2517			0.339792	0.35725	-39.9272	0.0159412
B4W63_3196			0.159876	0.172807	-25.727	0.0247327
B4W63_1714			0.33654	0.36776	-22.5586	0.0282022
B4W63_2380			0.329712	0.327466	-292.551	0.00217609
B4W63_5332			0.128959	0.189431	-5.26508	0.11949
B4W63_5202			0.298568	0.311163	-48.4105	0.0131486
B4W63_1169			0.179166	0.134216	-6.97187	0.0906941
B4W63_233			0.154556	0.157115	-121.813	0.00522607
B4W63_1002			0.170778	0.13383	-8.24431	0.0768439
B4W63_4057			0.115088	0.183144	-4.38212	0.142831
B4W63_3868			0.152601	0.141564	-26.653	0.0238743
B4W63_4368			0.171641	0.119559	-5.59121	0.112669
B4W63_1669			0.293595	0.294078	-1215.13	0.00052391
B4W63_1996			0.150685	0.13763	-22.0841	0.0288074
B4W63_609			0.155596	0.132738	-12.6137	0.0503652
B4W63_480			0.144464	0.143505	-300.562	0.00211809
B4W63_4053			0.156525	0.128289	-10.087	0.0629073
B4W63_2739			0.286136	0.282492	-156.042	0.00407974
B4W63_5182			0.126714	0.154106	-10.2519	0.0619018
B4W63_2025			0.128913	0.147498	-14.8732	0.0427388
B4W63_3356			0.11333	0.157899	-6.08556	0.103685
B4W63_4530			0.115759	0.153862	-7.07615	0.0893751
B4W63_837			0.148473	0.120266	-9.52743	0.0665759
B4W63_4452			0.267333	0.284298	-32.5157	0.0195727
B4W63_2225			0.131487	0.131053	-604.872	0.00105249
B4W63_1466			0.132699	0.126174	-39.6757	0.0160422
B4W63_5028			0.121744	0.136376	-17.6401	0.0360507
B4W63_2072			0.111388	0.146225	-7.39477	0.0855715
B4W63_2868			0.0662835	0.186712	-2.10079	0.282833
B4W63_673			0.114423	0.138973	-10.3214	0.0614879
B4W63_949			0.126615	0.119758	-35.9291	0.0177142
B4W63_1506			0.24699	0.275906	-18.083	0.0351696
B4W63_2668			0.259425	0.240706	-26.7178	0.0238164
B4W63_2340			0.274119	0.238809	-14.5264	0.0437559
B4W63_1556			0.240116	0.222068	-25.608	0.0248476
B4W63_1099			0.097832	0.134422	-6.3475	0.0994769
B4W63_116			0.109439	0.119784	-22.1577	0.0287118
B4W63_1211			0.28227	0.223381	-8.58649	0.0738095
B4W63_4189			0.130671	0.0930153	-5.94031	0.106174
B4W63_722			0.225751	0.239646	-33.4932	0.0190018
B4W63_1298			0.117431	0.102157	-14.376	0.0442122
B4W63_427			0.22608	0.213802	-35.8265	0.0177649
B4W63_2364			0.215724	0.243115	-16.7515	0.0379587
B4W63_3203			0.100716	0.111562	-19.5717	0.0324993
B4W63_3197			0.19201	0.209829	-22.5511	0.0282116
B4W63_2625			0.212538	0.214739	-194.077	0.00328022
B4W63_246			0.211353	0.191548	-20.3432	0.0312688
B4W63_477			0.120624	0.0884381	-6.4954	0.0972474
B4W63_4056			0.110861	0.093761	-11.9662	0.053078
B4W63_1184			0.0936251	0.104754	-17.8258	0.035676
B4W63_3763			0.103092	0.0947382	-23.6805	0.0268678
B4W63_1724			0.198218	0.158975	-9.10203	0.0696632
B4W63_5274			0.197639	0.16833	-12.4866	0.0508758
B4W63_3518			0.0963441	0.0971232	-248.349	0.0025634
B4W63_1530			0.100439	0.0923017	-23.6858	0.0268618
B4W63_1114			0.0891812	0.102767	-14.1282	0.0449853
B4W63_4818			0.19361	0.187707	-64.599	0.00985416
B4W63_1535			0.100505	0.0898717	-17.9039	0.0355207
B4W63_2659			0.0918146	0.0977403	-31.9888	0.0198948
B4W63_3355			0.0855471	0.102176	-11.2889	0.0562465
B4W63_4338			0.194233	0.182971	-33.4928	0.019002
B4W63_518			0.200366	0.181569	-20.319	0.031306
B4W63_452			0.0975687	0.0854103	-15.0496	0.0422395
B4W63_143			0.0532467	0.127575	-2.43274	0.248284
B4W63_4377			0.183445	0.190183	-55.4467	0.0114804
B4W63_3251			0.180469	0.160428	-17.0099	0.0373834
B4W63_5449			0.0933289	0.0845553	-20.2749	0.0313739
B4W63_2992			0.204408	0.17156	-11.4455	0.055481
B4W63_3045			0.191653	0.169927	-16.6424	0.0382068
B4W63_3845			0.0893721	0.0815017	-21.7108	0.029302
B4W63_4444			0.0998532	0.0702131	-5.73771	0.10985
B4W63_1815			0.0643124	0.103333	-4.29631	0.145586
B4W63_78			0.169303	0.16327	-55.1174	0.011549
B4W63_713			0.186573	0.164167	-15.6535	0.0406143
B4W63_4081			0.167328	0.16689	-762.638	0.00083476
B4W63_3916			0.191689	0.161994	-11.9106	0.0533248
B4W63_3563			0.0816233	0.0822795	-249.743	0.00254909
B4W63_265			0.180607	0.160702	-17.1465	0.0370863
B4W63_4086			0.158315	0.161498	-100.495	0.00633464
B4W63_2966			0.0718532	0.0840153	-12.816	0.0495735
B4W63_2028			0.157841	0.155753	-150.175	0.00423911
B4W63_826			0.144936	0.152351	-40.093	0.0158753
B4W63_2552			0.155998	0.152403	-85.7772	0.00742145
B4W63_4931			0.155596	0.152403	-96.4375	0.00660114
B4W63_2981			0.162853	0.149465	-23.3281	0.0272732
B4W63_773			0.151087	0.178509	-12.0192	0.0528453
B4W63_3128			0.087002	0.0602166	-5.49622	0.114575
B4W63_4720			0.147828	0.153975	-49.0953	0.0129652
B4W63_4510			0.167326	0.144341	-13.5599	0.046864
B4W63_652			0.0703456	0.0737167	-42.7347	0.0148943
B4W63_3453			0.0730053	0.0689209	-34.7482	0.0183159
B4W63_5356			0.143055	0.172716	-10.646	0.0596242
B4W63_1772			0.0911365	0.0502484	-3.45785	0.179219
B4W63_2745			0.140125	0.138735	-200.686	0.00317219
B4W63_1024			0.141712	0.173695	-9.86147	0.0643364
B4W63_4206			0.0720507	0.0674359	-30.2259	0.0210544
B4W63_3107			0.0653335	0.0735238	-16.9539	0.0375067
B4W63_5109			0.14272	0.13727	-51.3696	0.0123914
B4W63_5224			0.138012	0.136659	-203.062	0.00313507
B4W63_2218			0.138328	0.185479	-6.86739	0.0920549
B4W63_987			0.0792861	0.055237	-5.5937	0.11262
B4W63_2518			0.0713924	0.0619401	-14.1059	0.0450561
B4W63_2216			0.140495	0.131645	-30.7493	0.0206963
B4W63_25			0.141641	0.130944	-25.4835	0.0249689
B4W63_3389			0.0726762	0.0556941	-7.55917	0.083732
B4W63_4742			0.0495553	0.0780431	-4.47905	0.139839
B4W63_153			0.108728	0.126084	-13.5288	0.0469711
B4W63_946			0.115165	0.125898	-22.461	0.0283247
B4W63_3766			0.127403	0.124458	-85.512	0.00744446
B4W63_3612			0.127403	0.123731	-68.3962	0.00930716
B4W63_4315			0.124884	0.119452	-44.983	0.0141501
B4W63_4369			0.0550065	0.0681045	-9.39921	0.0674773
B4W63_3520			0.146572	0.12116	-10.5356	0.0602448
B4W63_4810			0.123738	0.120282	-70.589	0.00901809
B4W63_5048			0.134784	0.120009	-17.2444	0.0368762
B4W63_3539			0.138438	0.118068	-12.5919	0.0504521
B4W63_145			0.1382	0.117592	-12.4122	0.0511794
B4W63_446			0.0730119	0.0453094	-4.27113	0.146415
B4W63_4855			0.133846	0.115027	-13.2247	0.0480473
B4W63_1150			0.0581396	0.0578509	-401.738	0.00158466
B4W63_4814			0.115483	0.144567	-8.94109	0.0709069
B4W63_1241			0.115176	0.112674	-91.0706	0.00699012
B4W63_1172			0.115176	0.111967	-70.7819	0.0089935
B4W63_5331			0.115176	0.11196	-70.6384	0.00901177
B4W63_2606			0.112599	0.122287	-24.2445	0.0262434
B4W63_2185			0.11329	0.108977	-51.5367	0.0123512
B4W63_828			0.110716	0.111816	-202.258	0.00314754
B4W63_2409			0.110565	0.111816	-177.668	0.00358316
B4W63_1903			0.0571988	0.0511214	-17.8235	0.0356806
B4W63_1811			0.109445	0.112723	-67.7899	0.00939039
B4W63_5415			0.0570836	0.0493182	-13.7021	0.0463794
B4W63_3926			0.0592871	0.0462229	-8.07622	0.0784273
B4W63_3102			0.0547984	0.0501025	-22.3387	0.0284795
B4W63_5164			0.0893848	0.102645	-14.4813	0.0438918
B4W63_5025			0.103718	0.107242	-59.8636	0.0106335
B4W63_2239			0.102599	0.0983947	-47.8121	0.0133131
B4W63_4629			0.0897689	0.0994246	-19.5939	0.0324626
B4W63_522			0.0861005	0.0990517	-14.2961	0.0444586
B4W63_3433			0.0881384	0.0962232	-22.8035	0.0278998
B4W63_1592			0.0840131	0.0956124	-15.4858	0.0410528
B4W63_4557			0.0866057	0.095291	-20.9431	0.0303746
B4W63_889			0.0866057	0.0949889	-21.6618	0.0293682
B4W63_1159			0.0969828	0.107068	-20.2322	0.03144
B4W63_2260			0.0965482	0.107068	-19.3553	0.0328621
B4W63_3861			0.093558	0.0934396	-1579.42	0.000403072
B4W63_2060			0.0954554	0.10139	-33.1664	0.0191889
B4W63_1987			0.0943098	0.102753	-23.339	0.0272604
B4W63_4527			0.0941386	0.102753	-22.8554	0.0278365
B4W63_3108			0.0940662	0.102753	-22.6565	0.0280805
B4W63_2980			0.0923413	0.101016	-22.2891	0.0285428
B4W63_3682			0.0953224	0.0885153	-27.0068	0.0235618
B4W63_1974			0.0953224	0.0884574	-26.7707	0.0237694
B4W63_3590			0.0955673	0.0876988	-23.2913	0.0273162
B4W63_3380			0.0955673	0.0873131	-22.1562	0.0287138
B4W63_1784			0.0886809	0.0824853	-27.6271	0.0230333
B4W63_2825			0.0941321	0.0865546	-23.8451	0.0266825
B4W63_4453			0.0843778	0.0861688	-95.2235	0.00668528
B4W63_3070			0.0868572	0.0833428	-48.4297	0.0131434
B4W63_2909			0.120468	0.0839253	-5.5933	0.112628
B4W63_4502			0.117834	0.0824595	-5.66206	0.111288
B4W63_503			0.0840526	0.105226	-8.93954	0.0709191
B4W63_1589			0.0838551	0.105226	-8.84768	0.0716492
B4W63_3165			0.10156	0.0802738	-8.54242	0.0741869
B4W63_4689			0.10156	0.0802545	-8.53378	0.0742613
B4W63_1633			0.0784224	0.0798238	-112.922	0.00563753
B4W63_2074			0.0784224	0.079316	-176.537	0.00360611
B4W63_2011			0.0784224	0.0792838	-183.088	0.00347709
B4W63_2821			0.0797444	0.0783645	-114.58	0.00555598
B4W63_5058			0.0802539	0.074317	-26.0356	0.0244399
B4W63_1548			0.0797444	0.0782745	-107.503	0.00592171
B4W63_1439			0.0296162	0.0490257	-4.05173	0.154044
B4W63_5329			0.0842766	0.0779274	-25.5472	0.0249066
B4W63_3948			0.0789635	0.0721441	-22.1585	0.0287108
B4W63_1639			0.0783907	0.0721441	-24.0986	0.0264021
B4W63_1527			0.0782393	0.0721441	-24.6724	0.0257888
B4W63_521			0.0775085	0.0718677	-26.4812	0.0240291
B4W63_4941			0.0856625	0.0746745	-14.592	0.04356
B4W63_495			0.0825419	0.0740188	-18.3689	0.0346232
B4W63_2903			0.0825419	0.0739674	-18.2528	0.0348432
B4W63_3559			0.0442423	0.0291916	-4.87909	0.128697
B4W63_3039			0.0738941	0.0699824	-36.781	0.0173041
B4W63_823			0.0848659	0.0720709	-12.2655	0.0517888
B4W63_1403			0.0726696	0.0670844	-25.0223	0.0254285
B4W63_5061			0.0853958	0.0701359	-10.1922	0.0622621
B4W63_3863			0.0853958	0.0700138	-10.1033	0.0628062
B4W63_526			0.071603	0.0811238	-16.0414	0.0396347
B4W63_610			0.0853958	0.0696345	-9.83615	0.0645008
B4W63_1335			0.084453	0.0691588	-10.0438	0.0631763
B4W63_2385			0.0703785	0.0843445	-11.0785	0.057309
B4W63_1992			0.0345776	0.0348828	-227.598	0.00279711
B4W63_3644			0.0693251	0.0868915	-8.89291	0.0712878
B4W63_3582			0.084453	0.0672302	-8.80712	0.0719764
B4W63_3223			0.0681203	0.107717	-4.44067	0.141009
B4W63_1692			0.0680216	0.107717	-4.42713	0.141426
B4W63_2231			0.0679755	0.107717	-4.42084	0.141621
B4W63_956			0.0678504	0.105893	-4.56707	0.137228
B4W63_2565			0.0671855	0.111816	-4.01072	0.155558
B4W63_3567			0.0717757	0.0655781	-22.1624	0.0287058
B4W63_144			0.0670275	0.111816	-3.99304	0.156219
B4W63_295			0.0714531	0.0649416	-20.9469	0.030369
B4W63_3756			0.0714531	0.0645688	-19.7583	0.0321929
B4W63_1502			0.0714531	0.0641966	-18.6935	0.0340232
B4W63_2711			0.0656574	0.111816	-3.84484	0.161989
B4W63_186			0.0778522	0.0640301	-10.2649	0.0618242
B4W63_3076			0.0778522	0.0637639	-10.0521	0.0631246
B4W63_3903			0.0648108	0.111816	-3.75758	0.165585
B4W63_1870			0.0692514	0.0627559	-20.323	0.0312999
B4W63_4615			0.0664692	0.0622455	-30.4745	0.0208828
B4W63_1156			0.0664692	0.0619517	-28.4276	0.0223852
B4W63_4708			0.0664692	0.0619363	-28.3274	0.0224643
B4W63_5242			0.0664692	0.0612773	-24.6053	0.0258591
B4W63_3220			0.0664692	0.0607875	-22.3977	0.0284046
B4W63_4437			0.0617652	0.0759386	-9.71562	0.0652954
B4W63_566			0.0737111	0.0595885	-9.43877	0.0671966
B4W63_644			0.0737111	0.0595789	-9.43165	0.067247
B4W63_834			0.0737111	0.0586873	-8.81254	0.0719325
B4W63_5106			0.060066	0.0615693	-80.9096	0.00786788
B4W63_1154			0.0752898	0.0578644	-7.64136	0.0828415
B4W63_5225			0.0752898	0.0577802	-7.5998	0.0832894
B4W63_5163			0.0752898	0.0574587	-7.44478	0.0850034
B4W63_892			0.0752898	0.0569927	-7.22967	0.0875013
B4W63_4066			0.0752898	0.0568872	-7.18252	0.0880684
B4W63_1108			0.0579889	0.0545236	-32.4686	0.019601
B4W63_749			0.0752898	0.056524	-7.02415	0.090028
B4W63_1487			0.0752898	0.0564726	-7.00222	0.0903062
B4W63_2895			0.0752898	0.0564109	-6.97606	0.0906403
B4W63_1959			0.0577591	0.0545236	-34.7033	0.0183396
B4W63_2247			0.0752898	0.0563331	-6.94333	0.0910618
B4W63_180			0.0752898	0.0557417	-6.70301	0.0942799
B4W63_2513			0.0693292	0.0556485	-9.1353	0.0694116
B4W63_1126			0.0337981	0.0222044	-4.83039	0.129959
B4W63_3208			0.0560651	0.0552995	-145.458	0.00437659
B4W63_422			0.05589	0.0552995	-188.3	0.00338085
B4W63_2459			0.0619748	0.0542875	-15.124	0.0420323
B4W63_3862			0.0685742	0.0537167	-8.2309	0.0769679
B4W63_5015			0.0548972	0.0692444	-8.65266	0.07325
B4W63_3941			0.0685742	0.0533142	-7.98747	0.0792898
B4W63_3568			0.0685742	0.0533123	-7.98633	0.079301
B4W63_109			0.054568	0.0692444	-8.43616	0.0751127
B4W63_3075			0.0541921	0.0692444	-8.2005	0.0772504
B4W63_1229			0.0539478	0.0692444	-8.05359	0.0786454
B4W63_41			0.0605582	0.0522381	-13.5571	0.0468734
B4W63_172			0.0605582	0.0522252	-13.5347	0.0469509
B4W63_686			0.0533316	0.0746287	-6.00834	0.104994
B4W63_3046			0.0605582	0.0519842	-13.126	0.0484072
B4W63_613			0.0528142	0.0746287	-5.84209	0.107925
B4W63_2257			0.0526443	0.0746287	-5.78923	0.108892
B4W63_2696			0.0605582	0.0511459	-11.8679	0.0535158
B4W63_1176			0.0521854	0.072475	-6.14405	0.102715
B4W63_3048			0.0605582	0.0507068	-11.2944	0.0562195
B4W63_1640			0.0518951	0.072475	-6.04327	0.104398
B4W63_1707			0.0515231	0.072475	-5.91822	0.106563
B4W63_3519			0.0605582	0.0501443	-10.6303	0.0597116
B4W63_3343			0.0507535	0.072475	-5.6731	0.111076
B4W63_2336			0.0550416	0.0492848	-18.1221	0.0350938
B4W63_2740			0.0550416	0.0490682	-17.4286	0.0364872
B4W63_3899			0.0550416	0.0488309	-16.7248	0.0380193
B4W63_3595			0.0550416	0.0485127	-15.8609	0.0400847
B4W63_856			0.0496481	0.072475	-5.34996	0.117638
B4W63_1790			0.0583844	0.0482993	-10.5783	0.0600031
B4W63_2642			0.0583844	0.0481778	-10.4405	0.0607904
B4W63_4118			0.0583844	0.0480621	-10.3123	0.0615418
B4W63_5359			0.0583844	0.0480511	-10.3003	0.0616128
B4W63_4042			0.0490108	0.0646925	-7.25073	0.0872504
B4W63_4970			0.0547595	0.0477149	-14.5466	0.0436953
B4W63_3047			0.0547595	0.046597	-12.4174	0.0511581
B4W63_2886			0.047679	0.0648196	-6.56326	0.0962572
B4W63_2428			0.0474847	0.0648196	-6.47852	0.0974967
B4W63_4317			0.0547595	0.0461907	-11.7812	0.0539077
B4W63_58			0.0469548	0.0648196	-6.25667	0.100897
B4W63_484			0.0547595	0.0450766	-10.3106	0.0615515
B4W63_3488			0.0547595	0.0446549	-9.83858	0.064485
B4W63_2657			0.0455301	0.0465706	-88.5104	0.00719229
B4W63_667			0.0547595	0.044446	-9.61901	0.0659466
B4W63_5143			0.0453898	0.0465706	-77.8802	0.0081739
B4W63_2770			0.0450021	0.0465706	-58.3798	0.0109037
B4W63_1893			0.0533934	0.0437395	-10.0615	0.0630655
B4W63_1912			0.0195032	0.0244968	-8.8113	0.0719425
B4W63_4350			0.0445425	0.0465706	-44.9254	0.0141683
B4W63_1482			0.0443016	0.0465706	-40.0484	0.015893
B4W63_4302			0.0440771	0.0465706	-36.3527	0.0175079
B4W63_150			0.0533934	0.042943	-9.21845	0.0687903
B4W63_3115			0.0533934	0.0428459	-9.1244	0.0694938
B4W63_4747			0.0533934	0.0428318	-9.11085	0.0695963
B4W63_877			0.0438638	0.0465706	-33.4092	0.0190495
B4W63_2201			0.043451	0.0465706	-28.8562	0.0220529
B4W63_2823			0.0508372	0.0414876	-9.87465	0.0642511
B4W63_3350			0.0508372	0.0414291	-9.80703	0.0646911
B4W63_3685			0.0424055	0.0436586	-68.6805	0.00926864
B4W63_2756			0.0508372	0.0414014	-9.77537	0.0648991
B4W63_140			0.0508372	0.0412741	-9.63195	0.0658587
B4W63_3038			0.0508372	0.0410729	-9.41285	0.0673803
B4W63_4359			0.0508372	0.0410401	-9.37801	0.0676288
B4W63_2037			0.0508372	0.0406943	-9.02413	0.0702597
B4W63_5384			0.0508372	0.040657	-8.98742	0.0705444
B4W63_2669			0.0508372	0.0403619	-8.70609	0.0728044
B4W63_2500			0.0411388	0.0429252	-47.0574	0.0135265
B4W63_3257			0.0508372	0.0401613	-8.52374	0.074348
B4W63_5320			0.0508372	0.0400405	-8.41713	0.0752809
B4W63_2108			0.0508372	0.0399871	-8.37082	0.0756935
B4W63_2753			0.0508372	0.0397782	-8.19379	0.0773131
B4W63_4095			0.0407076	0.0429252	-37.7125	0.0168769
B4W63_1139			0.0508372	0.039622	-8.06573	0.0785283
B4W63_4551			0.0402336	0.0429252	-30.895	0.0205987
B4W63_1255			0.0399307	0.0429252	-27.6694	0.0229981
B4W63_5074			0.0508372	0.0382096	-7.05175	0.0896803
B4W63_1062			0.0388886	0.0415278	-30.4695	0.0208861
B4W63_4051			0.0508372	0.0379576	-6.89421	0.0917016
B4W63_5234			0.0508372	0.0378728	-6.84254	0.0923845
B4W63_3184			0.0508372	0.0378721	-6.84215	0.0923896
B4W63_4787			0.0508372	0.0378425	-6.82431	0.0926278
B4W63_725			0.0508372	0.0377384	-6.7621	0.0934678
B4W63_2982			0.0384488	0.0415278	-25.9747	0.0244971
B4W63_5407			0.0478283	0.0375423	-8.29973	0.0763357
B4W63_2997			0.0478283	0.0371714	-7.97604	0.0794022
B4W63_5055			0.0478283	0.0368648	-7.72499	0.0819547
B4W63_3429			0.0372723	0.0415278	-18.5172	0.0343465
B4W63_878			0.0478283	0.0361242	-7.17291	0.0881849
B4W63_2575			0.0478283	0.0361242	-7.17291	0.0881849
B4W63_2215			0.0478283	0.0360953	-7.15276	0.0884302
B4W63_1765			0.0366844	0.0415278	-16.1481	0.0393735
B4W63_3874			0.0365145	0.0415278	-15.5671	0.040839
B4W63_4413			0.0478283	0.0355964	-6.82027	0.092682
B4W63_848			0.0478283	0.0350525	-6.48736	0.097366
B4W63_1693			0.0371265	0.0347626	-30.4109	0.0209264
B4W63_1410			0.0355639	0.0411853	-13.653	0.0465456
B4W63_3163			0.0371265	0.0344997	-27.2669	0.0233372
B4W63_1223			0.0371265	0.0341422	-23.8814	0.026642
B4W63_5046			0.0371265	0.033961	-22.4565	0.0283304
B4W63_4990			0.0371265	0.0339127	-22.1046	0.0287808
B4W63_4789			0.0371265	0.0338774	-21.8531	0.0291114
B4W63_273			0.0371265	0.0337514	-21	0.0302924
B4W63_4221			0.0343492	0.0411853	-11.0493	0.0574595
B4W63_2412			0.0371265	0.0334107	-18.9828	0.0335058
B4W63_831			0.0371265	0.0333181	-18.497	0.0343839
B4W63_3678			0.033968	0.0411853	-10.4129	0.0609504
B4W63_1890			0.0371265	0.0330507	-17.2178	0.0369331
B4W63_1695			0.0371265	0.0326913	-15.7417	0.0403873
B4W63_4033			0.0371265	0.0326457	-15.5712	0.0408285
B4W63_4582			0.0333004	0.0411853	-9.44667	0.0671409
B4W63_4446			0.0371265	0.032294	-14.3653	0.044245
B4W63_3860			0.0330252	0.0411853	-9.09436	0.0697215
B4W63_2016			0.0326026	0.0411853	-8.59725	0.073718
B4W63_4660			0.0371265	0.0318273	-13.0121	0.0488293
B4W63_1969			0.0371265	0.0312385	-11.6107	0.0546952
B4W63_5029			0.0371265	0.0311729	-11.4719	0.0553541
B4W63_3315			0.0371265	0.0307229	-10.5954	0.0599069
B4W63_1428			0.0313155	0.0411853	-7.3457	0.0861361
B4W63_947			0.0310969	0.0411853	-7.16489	0.0882825
B4W63_1624			0.0308243	0.0411853	-6.9501	0.0909743
B4W63_4044			0.0305656	0.0411853	-6.7564	0.0935455
B4W63_5040			0.0342926	0.0297824	-14.2067	0.0447374
B4W63_5031			0.0342926	0.0297592	-14.1291	0.0449824
B4W63_2056			0.0304043	0.0411853	-6.64036	0.0951563
B4W63_5206			0.0342926	0.02954	-13.4312	0.0473111
B4W63_2353			0.029875	0.0411853	-6.28279	0.100485
B4W63_5342			0.0296544	0.0411853	-6.14349	0.102724
B4W63_173			0.0342926	0.0288541	-11.6111	0.0546936
B4W63_1785			0.0342926	0.0284928	-10.8255	0.058641
B4W63_3496			0.0342926	0.028379	-10.598	0.0598927
B4W63_3615			0.0290468	0.0388185	-6.94504	0.0910397
B4W63_3069			0.0342926	0.0283154	-10.4745	0.0605945
B4W63_1730			0.0342926	0.0281129	-10.0985	0.0628363
B4W63_419			0.0342926	0.0278551	-9.65404	0.065709
B4W63_2707			0.0342926	0.0278506	-9.6466	0.0657594
B4W63_3461			0.0342926	0.0278352	-9.62116	0.065932
B4W63_298			0.0282376	0.0388185	-6.33748	0.0996317
B4W63_1444			0.0342926	0.0275478	-9.16865	0.0691611
B4W63_2567			0.0281646	0.0388185	-6.28715	0.100416
B4W63_2284			0.0281415	0.0388185	-6.27142	0.100664
B4W63_313			0.0342926	0.0274617	-9.04041	0.0701342
B4W63_3806			0.0342926	0.0273003	-8.80871	0.0719635
B4W63_2341			0.0342926	0.0272244	-8.70344	0.0728264
B4W63_406			0.0342926	0.0271994	-8.66915	0.073112
B4W63_970			0.0342926	0.027191	-8.65777	0.0732072
B4W63_1677			0.0272139	0.0388185	-5.69018	0.11075
B4W63_2265			0.026944	0.0388185	-5.5381	0.113727
B4W63_4897			0.0342926	0.0260564	-7.32728	0.08635
B4W63_3661			0.0342926	0.0259021	-7.17416	0.0881698
B4W63_3090			0.0342926	0.0257883	-7.06479	0.089517
B4W63_4170			0.0260986	0.0388185	-5.10359	0.123179
B4W63_4389			0.0342926	0.0254264	-6.73557	0.0938307
B4W63_5222			0.0258702	0.0388185	-4.99591	0.125766
B4W63_3211			0.025753	0.0388185	-4.94213	0.127099
B4W63_695			0.0342926	0.0249693	-6.35634	0.0993409
B4W63_1748			0.0342926	0.0249378	-6.33157	0.0997232
B4W63_4601			0.0342926	0.0249326	-6.32754	0.0997857
B4W63_3264			0.0255087	0.0388185	-4.83308	0.129888
B4W63_1514			0.0254725	0.0388185	-4.81726	0.130303
B4W63_2084			0.0342926	0.0246768	-6.13257	0.102904
B4W63_220			0.0342926	0.0245283	-6.02409	0.104724
B4W63_2366			0.0342926	0.0244666	-5.97997	0.105483
B4W63_1343			0.0342926	0.0240024	-5.66514	0.111229
B4W63_4232			0.0245752	0.0388185	-4.45076	0.1407
B4W63_640			0.0244468	0.0388185	-4.40207	0.142205
B4W63_5330			0.0342926	0.0237723	-5.51933	0.114106
B4W63_2993			0.0342926	0.0237485	-5.50462	0.114404
B4W63_418			0.0234882	0.0388185	-4.06429	0.153586
B4W63_4355			0.0342926	0.0227842	-4.9596	0.126663
B4W63_3439			0.0342926	0.0225618	-4.8466	0.129536
B4W63_1128			0.0231038	0.0388185	-3.94039	0.158222
B4W63_2082			0.0230129	0.0388185	-3.91199	0.159324
B4W63_1716			0.0228246	0.0388185	-3.85416	0.161613
B4W63_3844			0.0342926	0.0219074	-4.53766	0.13809
B4W63_3938			0.0223401	0.0388185	-3.71143	0.167551
B4W63_1914			0.0342926	0.0216914	-4.44274	0.140945
B4W63_4574			0.0342926	0.0214034	-4.32113	0.144779
B4W63_3984			0.0218924	0.0388185	-3.58681	0.173094
B4W63_1193			0.0342926	0.0213089	-4.2824	0.146043
B4W63_3406			0.0342926	0.0212857	-4.273	0.146353
B4W63_4231			0.0342926	0.0212754	-4.26883	0.146491
B4W63_1020			0.0342926	0.0209771	-4.1508	0.150505
B4W63_3695			0.0342926	0.0209431	-4.13766	0.150965
B4W63_4364			0.0213262	0.0388185	-3.43835	0.180182
B4W63_1968			0.0212847	0.0388185	-3.42785	0.180705
B4W63_5068			0.021161	0.0388185	-3.39681	0.182268
B4W63_4013			0.0342926	0.0206589	-4.03058	0.154821
B4W63_1865			0.0342926	0.0205059	-3.97475	0.156909
B4W63_4632			0.0342926	0.0204436	-3.95235	0.157763
B4W63_1911			0.0342926	0.0200604	-3.81903	0.163036
B4W63_2715			0.0202689	0.0388185	-3.18536	0.193655
B4W63_2984			0.0200174	0.0388185	-3.12938	0.196904
B4W63_672			0.0342926	0.019379	-3.59884	0.172543
B4W63_1727			0.0198429	0.0388185	-3.09141	0.199169
B4W63_4319			0.0342926	0.0189759	-3.47782	0.178243
B4W63_4788			0.0342926	0.0188679	-3.44646	0.17978
B4W63_4320			0.0192767	0.0388185	-2.97287	0.206574
B4W63_4809			0.0191688	0.0388185	-2.95104	0.207996
B4W63_5167			0.0342926	0.0185349	-3.3525	0.184545
B4W63_3950			0.0342926	0.0184629	-3.3327	0.18558
B4W63_3745			0.0188804	0.0388185	-2.8939	0.211809
B4W63_2008			0.0188797	0.0388185	-2.89377	0.211818
B4W63_2747			0.0342926	0.0183723	-3.30803	0.186886
B4W63_2590			0.0342926	0.0183189	-3.29364	0.187657
B4W63_5038			0.0342926	0.018317	-3.29312	0.187684
B4W63_2664			0.0187382	0.0388185	-2.86632	0.213698
B4W63_171			0.0342926	0.018254	-3.27626	0.188595
B4W63_1989			0.0342926	0.0181955	-3.26072	0.189442
B4W63_2854			0.0186138	0.0388185	-2.84251	0.215355
B4W63_1036			0.0342926	0.0181325	-3.24411	0.190355
B4W63_4587			0.0342926	0.0181196	-3.24073	0.190542
B4W63_5375			0.0183768	0.0388185	-2.79796	0.218523
B4W63_270			0.0342926	0.0177082	-3.13553	0.196542
B4W63_4998			0.0181095	0.0388185	-2.74894	0.222113
B4W63_3309			0.0181081	0.0388185	-2.7487	0.222131
B4W63_5072			0.0342926	0.0176426	-3.11924	0.197504
B4W63_4235			0.0342926	0.0176073	-3.11051	0.198023
B4W63_110			0.017985	0.0388185	-2.72655	0.223791
B4W63_57			0.0342926	0.0174748	-3.07815	0.199972
B4W63_4293			0.0342926	0.017021	-2.97098	0.206696
B4W63_3846			0.0342926	0.0169805	-2.96169	0.2073
B4W63_516			0.0342926	0.016796	-2.91992	0.210056
B4W63_4245			0.0342926	0.0166192	-2.8807	0.212709
B4W63_1723			0.0169257	0.0388185	-2.54624	0.238242
B4W63_4110			0.0169093	0.0388185	-2.54357	0.238468
B4W63_3824			0.0342926	0.0163659	-2.82587	0.216528
B4W63_5133			0.0342926	0.016121	-2.77431	0.220241
B4W63_3959			0.0342926	0.0160458	-2.75875	0.221386
B4W63_3486			0.0342926	0.0160329	-2.7561	0.221582
B4W63_1985			0.0342926	0.0159828	-2.74582	0.222346
B4W63_117			0.0342926	0.0159397	-2.73702	0.223003
B4W63_1634			0.0342926	0.0156543	-2.6798	0.227375
B4W63_3367			0.0342926	0.0156369	-2.67637	0.227641
B4W63_3468			0.0342926	0.0156298	-2.67498	0.22775
B4W63_1017			0.0342926	0.0151374	-2.5805	0.23536
B4W63_4416			0.0154872	0.0388185	-2.32759	0.258331
B4W63_1285			0.0342926	0.0149876	-2.55272	0.237691
B4W63_5416			0.0152542	0.0388185	-2.29468	0.261635
B4W63_2116			0.0342926	0.0148565	-2.52875	0.239738
B4W63_3964			0.0342926	0.0148288	-2.52374	0.24017
B4W63_700			0.0342926	0.0146456	-2.49088	0.243041
B4W63_4682			0.0342926	0.0142895	-2.42873	0.248654
B4W63_729			0.0142172	0.0388185	-2.15581	0.276498
B4W63_2887			0.014108	0.0388185	-2.14186	0.27808
B4W63_2078			0.0342926	0.013727	-2.33495	0.257603
B4W63_3349			0.0139526	0.0388185	-2.12222	0.280333
B4W63_5049			0.013788	0.0388185	-2.10169	0.282727
B4W63_606			0.0342926	0.0131696	-2.24695	0.266571
B4W63_1984			0.0342926	0.0131683	-2.24675	0.266592
B4W63_1447			0.0342926	0.0130693	-2.23161	0.268195
B4W63_3742			0.0342926	0.0130423	-2.2275	0.268633
B4W63_2974			0.0133278	0.0388185	-2.0457	0.289453
B4W63_483			0.0128597	0.0388185	-1.99078	0.296346
B4W63_3909			0.0125397	0.0388185	-1.95436	0.301086
B4W63_184			0.0125141	0.0388185	-1.95148	0.301467
B4W63_3878			0.012333	0.0388185	-1.9313	0.30416
B4W63_1297			0.012258	0.0388185	-1.92302	0.305279
B4W63_107			0.0122237	0.0388185	-1.91926	0.30579
B4W63_5161			0.0120308	0.0388185	-1.89824	0.308672
B4W63_3423			0.0117247	0.0388185	-1.86549	0.313263
B4W63_1186			0.0342926	0.0114358	-2.00065	0.295084
B4W63_2828			0.011541	0.0388185	-1.84619	0.316027
B4W63_16			0.0342926	0.0109781	-1.94174	0.302761
B4W63_3477			0.0111236	0.0388185	-1.8033	0.322335
B4W63_4930			0.0342926	0.0107563	-1.91402	0.306503
B4W63_3957			0.0342926	0.010496	-1.88214	0.310913
B4W63_5380			0.0107405	0.0388185	-1.76504	0.328157
B4W63_3783			0.0342926	0.0102542	-1.85316	0.315024
B4W63_2693			0.0104804	0.0388185	-1.73967	0.332125
B4W63_2342			0.0342926	0.0098261	-1.80323	0.322345
B4W63_33			0.00995108	0.0388185	-1.68943	0.340243
B4W63_5095			0.0098971	0.0388185	-1.68441	0.341074
B4W63_2991			0.00951328	0.0388185	-1.64925	0.346999
B4W63_3193			0.0342926	0.00919674	-1.73293	0.333193
B4W63_1915			0.00882529	0.0388185	-1.58849	0.357685
B4W63_4995			0.00816233	0.0388185	-1.53251	0.368061
B4W63_133			0.0342926	0.00780238	-1.58908	0.357578
B4W63_1179			0.00779825	0.0388185	-1.50278	0.373789
B4W63_30			0.0342926	0.00658223	-1.47507	0.379273
B4W63_2493			0.00651031	0.0388185	-1.40301	0.394216
B4W63_269			0.00612207	0.0388185	-1.37448	0.400419
B4W63_4363			0.0342926	0.00473543	-1.32043	0.412642
B4W63_2864			0.00413778	0.0388185	-1.23862	0.432396
B4W63_804	62.5525	66.1704			35.5792	0.0178883
B4W63_1422	19.8081	21.0702			32.3879	0.0196499
B4W63_3955	4.45664	3.60999			9.5277	0.066574
B4W63_1956	2.73644	3.07817			17.0149	0.0373724
B4W63_2386	4.01013	3.88869			65.0452	0.00978657
B4W63_2906	1.47205	1.94427			7.23458	0.0874427
B4W63_5193	1.6588	1.72577			50.5414	0.0125944
B4W63_5362	1.30125	1.25763			58.6628	0.0108511
B4W63_156	1.16434	0.956088			10.1819	0.0623249
B4W63_4463	1.2716	0.748966			3.86613	0.161134
B4W63_2379	1.71552	1.67822			90.9919	0.00699617
B4W63_1884	0.89439	0.456519			3.08517	0.199546
B4W63_3369	1.27622	1.15032			19.2725	0.033003
B4W63_3780	1.19122	1.0038			11.7119	0.0542253
B4W63_3411	0.557312	0.603284			25.2452	0.0252042
B4W63_2889	0.555821	0.60042			25.9254	0.0245437
B4W63_5265	1.2553	1.08013			13.3324	0.0476605
B4W63_2181	0.368965	0.469023			8.375	0.0756561
B4W63_248	0.38295	0.452454			12.0196	0.0528434
B4W63_3932	0.883052	0.80123			20.5848	0.0309023
B4W63_2372	0.444616	0.365989			10.3095	0.0615583
B4W63_64	0.804419	0.816112			138.589	0.00459351
B4W63_4384	0.362833	0.400151			20.4455	0.0311126
B4W63_4492	0.747689	1.05686			5.83672	0.108023
B4W63_3996	0.862503	0.707194			10.1069	0.0627844
B4W63_1955	0.294627	0.402822			6.44625	0.0979772
B4W63_3638	0.411779	0.281956			5.34371	0.117772
B4W63_2831	0.586716	0.608201			55.6167	0.0114453
B4W63_2709	0.588102	0.563796			47.3907	0.0134315
B4W63_4404	0.31192	0.240191			7.69715	0.0822479
B4W63_4414	0.202348	0.341998			3.89792	0.159875
B4W63_3618	0.247885	0.297182			11.0568	0.0574211
B4W63_1753	0.49071	0.540846			20.575	0.030917
B4W63_625	0.452796	0.457312			201.529	0.00315892
B4W63_1318	0.268212	0.155767			3.77053	0.165041
B4W63_2735	0.377053	0.368359			85.7319	0.00742537
B4W63_3881	0.224814	0.145701			4.68336	0.133921
B4W63_1953	0.183802	0.159104			13.8842	0.0457731
B4W63_4411	0.342147	0.271591			8.69864	0.0728662
B4W63_5220	0.386138	0.321026			10.8608	0.0584515
B4W63_3547	0.330193	0.353568			29.2512	0.0217554
B4W63_4278	0.326736	0.304364			28.2096	0.022558
B4W63_579	0.185651	0.117122			4.4182	0.141703
B4W63_5352	0.292899	0.34411			12.4388	0.0510703
B4W63_3545	0.317756	0.279327			15.5373	0.0409171
B4W63_4806	0.287529	0.268375			29.0233	0.0219261
B4W63_1715	0.287529	0.265015			24.5421	0.0259256
B4W63_3285	0.140561	0.121826			14.0054	0.0453785
B4W63_1144	0.30125	0.228097			7.23609	0.0874246
B4W63_4046	0.110004	0.120541			21.8796	0.0290763
B4W63_4005	0.266595	0.222785			11.1706	0.0568394
B4W63_2680	0.0995965	0.113328			15.506	0.0409997
B4W63_4831	0.0950234	0.117494			9.4576	0.0670639
B4W63_2093	0.234049	0.192998			10.4029	0.0610088
B4W63_4880	0.204842	0.18908			24.9929	0.0254584
B4W63_3836	0.113199	0.0790778			5.63512	0.11181
B4W63_4817	0.0766223	0.11015			5.57071	0.113076
B4W63_1831	0.189805	0.23477			9.44245	0.0671707
B4W63_1095	0.215959	0.171826			8.78662	0.0721429
B4W63_3024	0.0716705	0.097649			6.51767	0.0969202
B4W63_1064	0.0809899	0.0787255			70.5327	0.00902528
B4W63_1934	0.0806958	0.0762632			35.4108	0.0179733
B4W63_4841	0.180713	0.151357			11.312	0.0561324
B4W63_550	0.149759	0.195881			7.4941	0.0844506
B4W63_800	0.0837458	0.0582766			5.57624	0.112966
B4W63_2375	0.14324	0.15587			23.6832	0.0268647
B4W63_21	0.159445	0.134188			11.6257	0.0546251
B4W63_1952	0.137821	0.106897			7.91355	0.0800227
B4W63_1073	0.0624921	0.0702509			17.1086	0.0371682
B4W63_4058	0.124601	0.120912			66.5536	0.0095648
B4W63_4017	0.136655	0.114021			11.0754	0.0573253
B4W63_358	0.116201	0.0994206			12.8499	0.0494433
B4W63_4768	0.121727	0.110355			20.4083	0.0311693
B4W63_3737	0.103271	0.108454			40.8492	0.0155815
B4W63_3807	0.103271	0.107796			46.6452	0.013646
B4W63_615	0.111458	0.10965			122.304	0.00520512
B4W63_2429	0.110274	0.104338			36.1563	0.017603
B4W63_4282	0.109391	0.104338			42.2951	0.015049
B4W63_5365	0.106858	0.104923			109.482	0.00581469
B4W63_891	0.110271	0.102206			26.3435	0.0241545
B4W63_2	0.117096	0.100506			13.1166	0.0484415
B4W63_2136	0.103388	0.109549			34.5616	0.0184147
B4W63_308	0.144928	0.0957094			4.88919	0.128438
B4W63_3576	0.0968083	0.112027			13.7219	0.0463126
B4W63_79	0.0491354	0.0397634			9.48556	0.0668676
B4W63_4932	0.0996247	0.0853998			13.0071	0.0488479
B4W63_649	0.0996247	0.0847842			12.4261	0.0511222
B4W63_1845	0.0875896	0.0631252			6.16056	0.102444
B4W63_244	0.0856597	0.0660016			7.71498	0.0820598
B4W63_1615	0.082807	0.0714449			13.5759	0.0468088
B4W63_4866	0.0821261	0.0714449			14.3776	0.0442073
B4W63_636	0.0788625	0.0820069			51.1607	0.012442
B4W63_1381	0.0783411	0.0754928			54.0091	0.0117859
B4W63_1931	0.0854888	0.0744863			14.5398	0.0437158
B4W63_1862	0.0854888	0.0739675			13.8401	0.0459185
B4W63_1031	0.0370355	0.03718			513.577	0.00123958
B4W63_2063	0.0898274	0.0726628			9.46659	0.0670006
B4W63_3603	0.0898274	0.0723454			9.27653	0.068363
B4W63_2578	0.0898274	0.0713349			8.71501	0.0727306
B4W63_1507	0.0331091	0.0389349			12.3663	0.0513684
B4W63_1635	0.0695471	0.0776895			18.0828	0.03517
B4W63_3856	0.108071	0.0657717			4.10985	0.151948
B4W63_1208	0.0656026	0.0776895			11.8552	0.053573
B4W63_3009	0.108673	0.0628062			3.73866	0.166385
B4W63_5214	0.108673	0.0626823			3.72589	0.16693
B4W63_1521	0.0634832	0.0754123			11.6435	0.0545423
B4W63_3243	0.0627459	0.0754123			10.9075	0.0582028
B4W63_2968	0.0916252	0.0602317			4.8372	0.129781
B4W63_1951	0.0916252	0.0594419			4.69396	0.133628
B4W63_87	0.0615049	0.0754123			9.84494	0.0644436
B4W63_961	0.0916252	0.0574713			4.36543	0.143359
B4W63_31	0.0582937	0.0640845			21.1332	0.0301017
B4W63_439	0.0569198	0.0600164			37.7621	0.0168547
B4W63_1935	0.0563154	0.0600164			31.4323	0.0202468
B4W63_4519	0.082247	0.0539367			4.8104	0.130484
B4W63_3710	0.0744127	0.052272			5.7218	0.11015
B4W63_2907	0.0744127	0.0517726			5.57353	0.11302
B4W63_6	0.0523467	0.0522643			1270.54	0.000501063
B4W63_3686	0.0511178	0.0522643			90.1677	0.00706011
B4W63_3007	0.0610121	0.0475295			8.05051	0.0786752
B4W63_4199	0.0514661	0.0465268			19.8393	0.0320617
B4W63_2977	0.0483095	0.0456502			35.3324	0.0180132
B4W63_2955	0.0514661	0.0461358			18.3106	0.0347333
B4W63_3718	0.0514661	0.0455551			16.4135	0.0387385
B4W63_2595	0.0514661	0.0452531			15.5671	0.040839
B4W63_62	0.0465407	0.0456502			103.525	0.00614921
B4W63_2592	0.0514661	0.0444479			13.6663	0.0465004
B4W63_2040	0.0460088	0.0456502			255.555	0.00249111
B4W63_5033	0.0514661	0.044111			12.9947	0.0488945
B4W63_5104	0.0456543	0.0456502			22264	2.85941e-05
B4W63_3985	0.0514661	0.043631			12.1372	0.0523337
B4W63_83	0.0453037	0.0456502			262.543	0.00242481
B4W63_3080	0.0438855	0.0383727			14.9213	0.0426016
B4W63_1180	0.0422617	0.0383727			20.7336	0.030681
B4W63_1141	0.0514661	0.0400538			8.01937	0.0789776
B4W63_4717	0.0412222	0.0383727			27.9325	0.0227817
B4W63_2003	0.0429421	0.0387956			19.7124	0.0322678
B4W63_1997	0.039841	0.0383727			53.2661	0.0119503
B4W63_2722	0.0429421	0.0378362			15.8207	0.0401861
B4W63_3826	0.0384663	0.0383727			820.831	0.000775579
B4W63_2760	0.0429421	0.0362408			11.8161	0.0537492
B4W63_693	0.0429421	0.0359114			11.2155	0.0566126
B4W63_2908	0.0358203	0.0383727			29.0687	0.0218919
B4W63_3622	0.0429421	0.0332648			7.87487	0.0804116
B4W63_2558	0.0345213	0.0383727			18.927	0.0336043
B4W63_362	0.0429421	0.0330813			7.70971	0.0821153
[truncated: 70 more rows]
