# Supplementary material for: Quantitative proteomic analysis of the microbial degradation of 3-aminobenzoic acid by Comamonas sp. QT12
Source: Sci Rep. 2022 Oct 20;12:17609. doi: 10.1038/s41598-022-17570-9 (PMC9584955; doi:10.1038/s41598-022-17570-9)
Supplement: Supplementary file 2 — Supplementary Information 2. [file 41598_2022_17570_MOESM2_ESM.xlsx]

## Sheet: Table S2
Table S2 Fold change>10 or <0.1 differential proteins were selected in different groups.
Protein id	3ABCon-1	3ABCon-2	3AB-1	3AB-2	t-value	p-value	fold_change
B4W63_286	0.110271	0.101942	20.3887	20.8878	-82.268	0.00771983	194.504
B4W63_4014	0.144449	0.161497	6.73764	5.81447	-13.2631	0.0478306	41.0273
B4W63_5063	0.0429421	0.0336872	1.0593	0.979267	-24.3524	0.0241185	26.603
B4W63_2073	0.0429421	0.00913928	0.649516	0.621375	-27.7104	0.0015415	24.402
B4W63_3043	0.0466293	0.0456502	1.09077	1.13201	-51.643	0.0122738	24.0875
B4W63_2290	0.43128	0.312935	7.07274	7.70531	-21.8072	0.0238729	19.8572
B4W63_2451	0.0514661	0.0422644	0.794309	0.873838	-19.6655	0.030026	17.7973
B4W63_4312	0.65389	0.444788	9.6252	9.10224	-31.3005	0.00760133	17.0454
B4W63_4800	0.0429421	0.0200722	0.535495	0.536344	-44.0812	0.0142975	17.0095
B4W63_510	0.844147	0.790545	14.0125	13.7193	-87.5451	0.00547298	16.9645
B4W63_4147	0.182782	0.224612	3.04576	2.73099	-16.9095	0.0342755	14.1798
B4W63_527	0.144928	0.0942809	1.53615	1.59146	-38.5126	0.000705275	13.0748
B4W63_275	0.07354	0.0898992	1.10466	1.02356	-23.7486	0.021083	13.0215
B4W63_2838	0.0259638	0.0383727	0.412942	0.422313	-49.5768	0.000641515	12.9826
B4W63_4584	0.0176662	0.0383727	0.354758	0.344026	-27.5594	0.00519149	12.4696
B4W63_2570	0.0266053	0.0383727	0.410618	0.388158	-28.9402	0.00469383	12.293
B4W63_4318	0.289281	0.29263	3.60576	3.44367	-39.8912	0.0159081	12.1143
B4W63_3428	0.0429421	0.0276973	0.401296	0.447314	-16.0479	0.0229522	12.0133
B4W63_605	0.102082	0.165809	1.73859	1.47337	-10.7931	0.0458984	11.9898
B4W63_705	0.0429421	0.0287202	0.397161	0.431442	-20.3951	0.0125533	11.5626
B4W63_1551	1.05822	1.06673	11.4047	12.4985	-19.9114	0.031935	11.2488
B4W63_2107	0.0429421	0.018577	0.329712	0.327228	-24.3115	0.0245929	10.6786
B4W63_517	0.150948	0.195881	1.95019	1.70608	-13.3335	0.0405689	10.542
B4W63_4316	0.287529	0.263954	2.86215	2.77548	-56.6286	0.0064291	10.2227
B4W63_544	0.230649	0.21275	2.19115	2.28067	-44.1253	0.0108504	10.0853
B4W63_2585	0.0110729	0.0383727	0.224678	0.270657	-8.33865	0.0251184	10.0178
B4W63_4697	9.7175	9.63288	0.820973	0.606589	77.7641	0.00237598	0.0737744
B4W63_3586	0.493691	0.501466	0.0371265	0.0330327	105.274	0.00065575	0.0705006
B4W63_3246	3.23669	3.33395	0.231105	0.215988	62.217	0.00846613	0.068044
B4W63_764	0.495303	0.525577	0.0342926	0.0298473	31.2673	0.0177041	0.062828
B4W63_2755	0.429104	0.461164	0.0342926	0.0207676	24.0028	0.00980855	0.0618467
B4W63_5034	2.67358	2.93779	0.194999	0.150262	19.6516	0.0276208	0.0615288
B4W63_3781	11.6458	11.9166	0.654895	0.568095	78.5594	0.00351573	0.0519041
B4W63_4832	2.30862	2.10145	0.115176	0.113137	20.184	0.0314978	0.0517707
B4W63_3738	1.18042	1.12024	0.0119505	0.0388185	34.1367	0.00541954	0.0220672
B4W63_2566	1.74776	1.82079	0.0264765	0.0388185	47.2991	0.0109301	0.0182973
B4W63_3578	2.37458	2.20938	0.0342926	0.0207309	27.3241	0.0223321	0.0120035
B4W63_3147	2.87242	3.06199	0.0118004	0.0388185	30.7271	0.0181732	0.00852974
