# Supplementary material for: Quantitative proteomic analysis of the microbial degradation of 3-aminobenzoic acid by Comamonas sp. QT12
Source: Sci Rep. 2022 Oct 20;12:17609. doi: 10.1038/s41598-022-17570-9 (PMC9584955; doi:10.1038/s41598-022-17570-9)
Supplement: Supplementary file 3 — Supplementary Information 3. [file 41598_2022_17570_MOESM3_ESM.xlsx]

## Sheet: Table S3
Table S3 The first principal component in 3AB and 3ABCon group.
Protein id	3ABcon-1	3ABCon-2	3AB-1	3AB-2
B4W63_286	0.110271	0.101942	20.3887	20.8878
B4W63_4014	0.144449	0.161497	6.73764	5.81447
B4W63_5063	0.0429421	0.0336872	1.0593	0.979267
B4W63_2073	0.0429421	0.00913928	0.649516	0.621375
B4W63_3043	0.0466293	0.0456502	1.09077	1.13201
B4W63_2290	0.43128	0.312935	7.07274	7.70531
B4W63_2451	0.0514661	0.0422644	0.794309	0.873838
B4W63_4312	0.65389	0.444788	9.6252	9.10224
B4W63_4800	0.0429421	0.0200722	0.535495	0.536344
B4W63_510	0.844147	0.790545	14.0125	13.7193
B4W63_4147	0.182782	0.224612	3.04576	2.73099
B4W63_527	0.144928	0.0942809	1.53615	1.59146
B4W63_275	0.07354	0.0898992	1.10466	1.02356
B4W63_2838	0.0259638	0.0383727	0.412942	0.422313
B4W63_4584	0.0176662	0.0383727	0.354758	0.344026
B4W63_2570	0.0266053	0.0383727	0.410618	0.388158
B4W63_4318	0.289281	0.29263	3.60576	3.44367
B4W63_3428	0.0429421	0.0276973	0.401296	0.447314
B4W63_605	0.102082	0.165809	1.73859	1.47337
B4W63_705	0.0429421	0.0287202	0.397161	0.431442
B4W63_1551	1.05822	1.06673	11.4047	12.4985
B4W63_2107	0.0429421	0.018577	0.329712	0.327228
B4W63_517	0.150948	0.195881	1.95019	1.70608
B4W63_4316	0.287529	0.263954	2.86215	2.77548
B4W63_544	0.230649	0.21275	2.19115	2.28067
B4W63_2585	0.0110729	0.0383727	0.224678	0.270657
B4W63_1618	0.0429421	0.024378	0.364428	0.304529
B4W63_4309	0.352091	0.322087	3.14248	3.27749
B4W63_3727	0.0916252	0.0576417	0.648417	0.715181
B4W63_4108	0.144928	0.0953261	1.08945	1.09942
B4W63_4149	11.9847	11.4993	102.566	99.6625
B4W63_1079	0.0429421	0.0182116	0.233585	0.284157
B4W63_5373	0.134082	0.151268	1.20447	1.16473
B4W63_194	0.0429421	0.0114749	0.23298	0.216277
B4W63_2498	0.0824323	0.0714449	0.574009	0.655202
B4W63_481	0.0711394	0.0493375	0.492584	0.426036
B4W63_4447	0.0256076	0.0383727	0.216119	0.258513
B4W63_5102	0.258238	0.243424	1.7328	1.92729
B4W63_1833	0.0429421	0.035911	0.280823	0.282633
B4W63_830	0.117096	0.0999254	0.758099	0.756452
B4W63_4150	0.0170538	0.0383727	0.200366	0.182263
B4W63_455	0.0916252	0.0568674	0.548788	0.47218
B4W63_1123	0.0440869	0.0456502	0.291225	0.320909
B4W63_639	0.0744127	0.0522062	0.423023	0.436418
B4W63_927	0.237736	0.225588	1.53141	1.57237
B4W63_5421	0.139213	0.146259	0.95699	0.899746
B4W63_2926	0.0429421	0.0289699	0.224869	0.239646
B4W63_1233	0.577216	0.478741	3.15775	3.57423
B4W63_542	0.0429421	0.0107455	0.150698	0.190068
B4W63_1874	0.559922	0.587141	3.71327	3.52685
B4W63_3912	0.0722265	0.0856693	0.453543	0.513098
B4W63_664	0.0766344	0.0898992	0.498845	0.519752
B4W63_3273	0.0429421	0.0376307	0.23271	0.253042
B4W63_505	0.103581	0.109549	0.659082	0.62547
B4W63_460	0.580842	0.732087	3.66706	4.11417
B4W63_4052	0.0832478	0.0773898	0.491194	0.431268
B4W63_2973	0.00807723	0.0383727	0.114383	0.145375
B4W63_5000	0.14731	0.150417	0.793519	0.85211
B4W63_2433	0.0514661	0.0433445	0.250736	0.259818
B4W63_689	0.754861	0.665653	3.70537	3.87053
B4W63_4040	0.0459685	0.0456502	0.227489	0.255324
B4W63_1210	0.130387	0.0949932	0.589585	0.593815
B4W63_4738	0.0744127	0.0517261	0.324037	0.336665
B4W63_2219	0.154445	0.0920316	0.597954	0.682202
B4W63_814	0.0429421	0.0248166	0.184762	0.165459
B4W63_934	0.104766	0.112659	0.562699	0.536974
B4W63_1332	0.0102324	0.0383727	0.105871	0.136537
B4W63_574	0.142096	0.146963	0.725972	0.707145
B4W63_4628	0.082247	0.0529069	0.333077	0.335225
B4W63_43	0.0234198	0.0383727	0.150172	0.15455
B4W63_2223	0.0744127	0.0501853	0.313543	0.300054
B4W63_1645	0.626049	0.460622	2.71329	2.58519
B4W63_543	0.482087	0.506624	2.39247	2.40288
B4W63_371	1.45642	1.08594	6.12648	6.20237
B4W63_4151	0.216446	0.63534	2.28529	1.79493
B4W63_1284	0.0429421	0.0357809	0.179765	0.195281
B4W63_4161	0.0698694	0.0856693	0.356837	0.380958
B4W63_1112	0.304823	0.201496	1.10341	1.24792
B4W63_3329	0.0429421	0.0344379	0.186315	0.172865
B4W63_4836	0.0419152	0.0383727	0.183425	0.187856
B4W63_2521	0.156919	0.151693	0.713068	0.704638
B4W63_3757	0.418346	0.373606	1.83912	1.79319
B4W63_2761	0.795555	0.680829	3.53209	3.20465
B4W63_56	0.130653	0.127916	0.578361	0.600688
B4W63_528	0.408918	0.423341	1.82536	1.95082
B4W63_2180	0.197336	0.214628	0.945402	0.921281
B4W63_2392	0.796441	0.721905	3.32333	3.53945
B4W63_3987	0.412826	0.383891	1.81286	1.74684
B4W63_620	0.0305901	0.0383727	0.149362	0.153975
B4W63_3796	0.555539	0.380979	2.12143	1.98553
B4W63_4487	0.0215322	0.0383727	0.14291	0.117418
B4W63_2873	0.0514661	0.043058	0.215309	0.195358
B4W63_4745	0.0823598	0.0714449	0.326921	0.339095
B4W63_1687	0.348505	0.312734	1.45385	1.40863
B4W63_617	0.0916252	0.0585786	0.309916	0.336646
B4W63_3947	0.0429421	0.0282304	0.152264	0.152955
B4W63_783	0.2438	0.218786	1.01894	0.961267
B4W63_4994	0.0578303	0.0640845	0.267998	0.247636
B4W63_1022	0.0429421	0.0236548	0.132429	0.148893
B4W63_4948	0.0429421	0.0224942	0.144661	0.125808
B4W63_2244	0.157495	0.186924	0.681532	0.732538
B4W63_833	0.292407	0.329075	1.24364	1.30353
B4W63_3810	0.0429421	0.0269393	0.150797	0.134062
B4W63_893	1.00765	0.765304	3.47205	3.72325
B4W63_1101	0.0429421	0.0182166	0.117372	0.129003
B4W63_5400	0.0314064	0.0383727	0.140125	0.138427
B4W63_674	0.0429421	0.0303988	0.146992	0.145331
B4W63_5325	0.082247	0.0530773	0.281395	0.257889
B4W63_3051	0.0429421	0.0336737	0.164484	0.140773
B4W63_757	0.0886735	0.0438942	0.251025	0.271968
B4W63_4166	0.11033	0.145589	0.540492	0.462904
B4W63_3098	0.416421	0.342006	1.36333	1.59255
B4W63_1307	0.0429421	0.0267326	0.127912	0.142033
B4W63_1678	0.0429421	0.0332474	0.159257	0.134158
B4W63_899	0.442038	0.387646	1.5767	1.5833
B4W63_1463	0.141882	0.176638	0.601483	0.610125
B4W63_514	0.118666	0.072415	0.392355	0.332159
B4W63_5132	0.0473425	0.0456502	0.184968	0.166366
B4W63_4324	0.21128	0.156638	0.727881	0.658159
B4W63_4597	0.219939	0.157679	0.714714	0.705666
B4W63_853	0.139594	0.142639	0.522374	0.535257
B4W63_3030	0.0299692	0.0383727	0.136268	0.119238
B4W63_3951	0.542766	0.484819	1.79357	2.01935
B4W63_5039	0.0916252	0.0611376	0.280928	0.280936
B4W63_2005	0.14567	0.153092	0.527424	0.564925
B4W63_2027	0.026876	0.0383727	0.117754	0.119347
B4W63_3480	0.132368	0.11943	0.478212	0.431108
B4W63_894	0.106858	0.105063	0.361044	0.401233
B4W63_3020	0.513636	0.43178	1.75828	1.6382
B4W63_4202	0.50453	0.525701	1.78534	1.89483
B4W63_4554	0.0734675	0.0898992	0.266181	0.31135
B4W63_1503	0.110271	0.102302	0.382842	0.367767
B4W63_3287	0.474316	0.462868	1.70232	1.60233
B4W63_2741	1.02711	1.11466	3.64243	3.90717
B4W63_4468	0.0898274	0.0700883	0.29917	0.264305
B4W63_3798	0.0429421	0.0294019	0.130566	0.124164
B4W63_4753	0.860626	0.758412	3.02075	2.67918
B4W63_900	0.372813	0.232255	1.02783	1.10212
B4W63_3067	0.0429421	0.0243292	0.106829	0.128398
B4W63_5007	0.457187	0.554814	1.82464	1.7039
B4W63_1528	0.108673	0.0649935	0.325031	0.279451
B4W63_4420	0.296932	0.427096	1.26806	1.2314
B4W63_1840	0.15449	0.164207	0.572146	0.511832
B4W63_5232	0.295647	0.399044	1.28169	1.07055
B4W63_2370	0.515408	0.51579	1.80509	1.65877
B4W63_4939	0.0178161	0.0383727	0.0833416	0.105226
B4W63_1336	0.148361	0.193203	0.537418	0.600919
B4W63_3255	0.0646315	0.0776895	0.23876	0.231281
B4W63_571	0.0744127	0.05149	0.222453	0.192903
B4W63_3988	0.397101	0.340438	1.24647	1.18595
B4W63_1871	0.0429421	0.0250164	0.116641	0.105043
B4W63_4356	0.147978	0.16399	0.474472	0.538843
B4W63_2369	0.213851	0.277195	0.81248	0.749317
B4W63_3927	0.0429421	0.0339749	0.116998	0.126695
B4W63_2410	0.383772	0.25081	1.10143	0.903281
B4W63_4334	0.234049	0.192274	0.667575	0.675388
B4W63_52	0.132946	0.163843	0.476902	0.444865
B4W63_4879	0.276791	0.29961	0.902412	0.88676
B4W63_1860	0.0916252	0.0551136	0.234514	0.220372
B4W63_875	0.828191	0.998944	2.87117	2.76879
B4W63_2549	1.77843	1.74493	5.16923	5.47677
B4W63_4062	0.0652238	0.0776895	0.203321	0.228054
B4W63_4702	1.48543	1.28315	4.062	4.18116
B4W63_775	0.0429421	0.0231264	0.0895454	0.105519
B4W63_3478	0.193617	0.179607	0.557761	0.536299
B4W63_5307	0.128542	0.128307	0.367693	0.384176
B4W63_4131	0.0545224	0.0522643	0.161077	0.151014
B4W63_5394	0.21479	0.278569	0.666588	0.77381
B4W63_4945	0.110967	0.0881679	0.303971	0.275382
B4W63_5093	1.0037	1.11304	3.1008	3.00781
B4W63_1153	0.0905188	0.1461	0.374803	0.305512
B4W63_1936	0.158217	0.138295	0.414173	0.427842
B4W63_4186	0.788585	0.642889	1.94828	2.10061
B4W63_2406	2.16756	2.3903	6.24532	6.63238
B4W63_4528	0.147451	0.191873	0.479839	0.477509
B4W63_1034	0.156633	0.184063	0.454386	0.505384
B4W63_4464	1.14956	0.965069	3.09981	2.81977
B4W63_1917	0.266595	0.222441	0.714121	0.649416
B4W63_1546	0.209584	0.150808	0.467494	0.536852
B4W63_3052	0.316574	0.381847	0.945007	0.996239
B4W63_4152	0.073959	0.0898992	0.230399	0.220551
B4W63_3357	0.19468	0.211872	0.530485	0.58234
B4W63_3442	0.181727	0.219012	0.536674	0.551342
B4W63_4605	0.0429421	0.0351824	0.0976411	0.114143
B4W63_1731	0.0504369	0.0522643	0.14077	0.135643
B4W63_4190	0.583018	0.407003	1.38308	1.27029
B4W63_293	0.239053	0.235603	0.647541	0.620353
B4W63_974	0.373486	0.385935	1.04725	0.97721
B4W63_4093	14.2882	14.5519	39.4587	36.6648
B4W63_2586	0.0982846	0.0728951	0.219602	0.23096
B4W63_148	0.340834	0.361282	0.881542	0.937224
B4W63_3660	0.0808005	0.0714449	0.192274	0.201035
B4W63_3666	0.117925	0.102817	0.266549	0.303512
B4W63_141	1.74921	1.6339	4.5906	4.13718
B4W63_3036	2.11893	1.54524	4.60436	4.75941
B4W63_5060	3.02331	4.12578	9.28878	8.81296
B4W63_4381	0.210821	0.216829	0.551052	0.530183
B4W63_2979	0.267701	0.219533	0.585359	0.635145
B4W63_5417	0.998181	0.972193	2.35449	2.55954
B4W63_4929	0.910225	0.702161	1.96948	2.04211
B4W63_1171	0.215961	0.155542	0.502657	0.415911
B4W63_810	0.0423342	0.0383727	0.0937634	0.102753
B4W63_4216	0.541961	0.514528	1.29288	1.27691
B4W63_4599	0.167222	0.132085	0.392816	0.328687
B4W63_1038	0.10039	0.122911	0.251006	0.285494
B4W63_2365	0.0869329	0.0631252	0.166742	0.19253
B4W63_844	0.208122	0.216829	0.515804	0.501083
B4W63_2519	0.346716	0.361367	0.814323	0.869531
B4W63_2439	0.163305	0.126598	0.357159	0.31529
B4W63_482	0.0856194	0.0660016	0.187423	0.163042
B4W63_2720	0.0885486	0.0647961	0.184968	0.166333
B4W63_3801	0.275743	0.205058	0.503236	0.597422
B4W63_2291	0.110271	0.101896	0.236746	0.243824
B4W63_4750	0.31051	0.395544	0.781998	0.809488
B4W63_2528	0.519035	0.44564	1.12658	1.04008
B4W63_821	0.393096	0.397363	0.890495	0.88451
B4W63_1531	1.09262	1.33061	2.59485	2.83334
B4W63_1464	0.0381758	0.0383727	0.0887204	0.0824853
B4W63_1149	0.687654	0.593645	1.43114	1.42432
B4W63_4532	0.259824	0.185356	0.473109	0.516287
B4W63_4196	0.0514661	0.0435536	0.110156	0.100717
B4W63_742	1.78612	1.97768	4.16872	4.18347
B4W63_1756	0.258526	0.358262	0.654823	0.703802
B4W63_995	0.562147	0.489735	1.20888	1.10057
B4W63_5278	0.107425	0.103583	0.242392	0.220668
B4W63_1919	0.391339	0.419856	0.90465	0.864453
B4W63_2654	1.51029	1.40897	3.28132	3.06965
B4W63_4974	0.327392	0.304364	0.697794	0.667673
B4W63_3872	0.201199	0.179007	0.412402	0.409128
B4W63_2891	0.0614123	0.0754123	0.13665	0.15732
B4W63_1147	0.525642	0.502898	1.08642	1.12237
B4W63_3594	0.0648773	0.0737352	0.149243	0.146334
B4W63_2840	0.240544	0.220589	0.471371	0.504349
B4W63_808	0.13519	0.10882	0.236522	0.278056
B4W63_4472	0.563557	0.497052	1.05574	1.15567
B4W63_76	0.132229	0.151799	0.307809	0.283604
B4W63_2105	0.39592	0.418463	0.873444	0.809424
B4W63_2000	0.55155	0.574558	1.19755	1.10154
B4W63_2872	0.0783411	0.0751018	0.160007	0.147735
B4W63_756	1.15137	0.99666	2.09476	2.18019
B4W63_4579	0.209637	0.216829	0.407537	0.43933
B4W63_991	1.21773	1.50014	2.53751	2.84472
B4W63_2465	0.0898274	0.0714511	0.153095	0.165536
B4W63_4177	0.253474	0.233172	0.48207	0.477709
B4W63_4204	0.276791	0.299997	0.581001	0.549747
B4W63_996	1.71267	1.92921	3.61656	3.52248
B4W63_1106	0.115838	0.110804	0.224197	0.219041
B4W63_851	0.233138	0.193738	0.429072	0.400128
B4W63_3418	0.390996	0.417301	0.764156	0.788081
B4W63_4233	0.609892	0.628817	1.16859	1.20896
B4W63_668	1.20189	0.991589	2.25685	1.95223
B4W63_2396	0.531726	0.415559	0.867782	0.946931
B4W63_1580	0.347068	0.357809	0.696938	0.651731
B4W63_4524	0.240955	0.220589	0.445557	0.437466
B4W63_2861	0.378758	0.373058	0.730448	0.705474
B4W63_3388	0.0457469	0.0456502	0.0893497	0.0849667
B4W63_1119	0.0514661	0.0471695	0.0963441	0.090431
B4W63_951	0.325241	0.40952	0.737295	0.648259
B4W63_4035	0.122551	0.109627	0.205533	0.229745
B4W63_3708	2.35741	2.61693	4.86803	4.44994
B4W63_3668	1.42037	1.43889	2.76965	2.56977
B4W63_4322	1.25234	1.13181	2.12485	2.32091
B4W63_4428	0.505174	0.514784	0.982402	0.917874
B4W63_2177	0.246656	0.239037	0.434299	0.451808
B4W63_5327	0.350105	0.311019	0.592733	0.604686
B4W63_2547	15.9909	15.898	28.2159	28.4549
B4W63_445	0.576249	0.613582	1.05548	1.05872
B4W63_2734	1.05878	1.32217	1.96856	2.2556
B4W63_3094	5.65491	5.24152	9.42374	9.71489
B4W63_2427	0.0736488	0.0898992	0.150955	0.134859
B4W63_3521	0.0986375	0.111194	0.172325	0.193134
B4W63_4522	1.14238	1.22492	2.06086	2.05509
B4W63_354	0.662916	0.776376	1.31	1.16229
B4W63_3175	0.576369	0.523998	0.974436	0.91556
B4W63_3244	0.239275	0.210939	0.378339	0.391938
B4W63_4634	2.51225	2.23416	3.89175	4.22024
B4W63_663	0.142338	0.149617	0.256615	0.238173
B4W63_2237	0.356193	0.369857	0.627402	0.600758
B4W63_511	0.515892	0.499801	0.880291	0.837388
B4W63_1781	1.7109	1.74435	2.92318	2.81926
B4W63_3580	5.00501	4.6972	7.72913	8.32503
B4W63_1542	0.0996247	0.0839364	0.161425	0.141198
B4W63_5020	0.1062	0.119111	0.176631	0.188216
B4W63_327	2.61612	2.94739	4.49856	4.33923
B4W63_3033	0.0495746	0.0456502	0.0784105	0.0721441
B4W63_4987	1.50642	1.70908	2.45706	2.61509
B4W63_897	1.139	1.05872	1.69534	1.76452
B4W63_955	0.453279	0.483193	0.713792	0.759024
B4W63_2877	0.704899	0.833944	1.16431	1.24425
B4W63_2097	2.82512	2.9369	4.40837	4.58577
B4W63_618	22.0656	21.2657	34.0213	33.6138
B4W63_2407	0.304882	0.278228	0.472352	0.425328
B4W63_4454	0.437324	0.38726	0.599389	0.669216
B4W63_2241	2.3666	2.43133	3.62518	3.68712
B4W63_4849	0.0687816	0.0776895	0.108991	0.112723
B4W63_1691	0.433547	0.417611	0.663559	0.624242
B4W63_4087	2.23392	1.96026	3.0636	3.21108
B4W63_4603	0.15756	0.151443	0.235977	0.225476
B4W63_2582	4.30998	4.06345	6.19146	6.20893
B4W63_1337	0.264949	0.253351	0.378549	0.382887
B4W63_4869	0.486963	0.548581	0.771135	0.722959
B4W63_1888	13.4404	12.6588	18.5091	19.0203
B4W63_2351	2.30939	2.22537	3.14748	3.3563
B4W63_1881	1.25057	1.29228	1.77019	1.87618
B4W63_4520	0.107783	0.106588	0.152264	0.153168
B4W63_611	3.87817	3.60945	5.08424	5.27652
B4W63_2029	0.0595911	0.0640845	0.0873312	0.0833428
B4W63_5428	0.299827	0.286489	0.390873	0.407811
B4W63_5062	2.89676	2.82986	3.85041	3.90582
B4W63_3966	8.27063	7.58645	10.4876	10.9678
B4W63_3237	1.06635	1.16724	1.54642	1.45196
B4W63_976	3.583	3.70476	4.9232	4.84973
B4W63_4872	4.18467	4.34335	5.73496	5.58452
B4W63_5302	1.61613	1.46638	2.07541	1.99119
B4W63_1190	1.12063	1.03762	1.47406	1.36897
B4W63_4919	6.82457	6.71847	8.55537	8.64324
B4W63_4770	0.335426	0.328293	0.410829	0.406467
B4W63_2712	0.173817	0.176629	0.214013	0.209984
B4W63_1033	11.8586	11.6344	13.2053	13.1985
B4W63_1188	0.456825	0.476611	0.392372	0.369065
B4W63_2148	14.9655	14.6243	11.2237	11.5548
B4W63_4515	0.0801236	0.0820069	0.0597691	0.0615693
B4W63_4754	0.794951	0.782299	0.573471	0.587824
B4W63_5021	0.134368	0.139724	0.0929931	0.102753
B4W63_3739	0.44655	0.439596	0.31669	0.296727
B4W63_930	1.62709	1.57865	1.04699	1.10405
B4W63_4541	0.174925	0.176629	0.121981	0.113272
B4W63_2197	0.531807	0.508976	0.337771	0.35725
B4W63_403	0.0882423	0.0808772	0.0579777	0.0545236
B4W63_707	0.143764	0.15587	0.0950933	0.101219
B4W63_1771	0.198576	0.221758	0.147258	0.121905
B4W63_5056	0.121727	0.110429	0.0767646	0.0714152
B4W63_2550	0.834356	0.85814	0.512236	0.566828
B4W63_669	0.267705	0.286435	0.161684	0.188133
B4W63_410	3.56785	3.50612	2.31215	2.14606
B4W63_5149	5.81728	5.74442	3.66561	3.48552
B4W63_4706	4.39258	4.53576	2.63495	2.62113
B4W63_350	5.73388	5.52685	3.11654	3.50178
B4W63_3788	3.28279	3.53357	1.87303	2.11083
B4W63_4657	0.365749	0.348394	0.216867	0.200206
B4W63_1894	0.141274	0.142639	0.0842766	0.077696
B4W63_4980	9.31861	10.0436	5.95156	4.9828
B4W63_3688	0.668846	0.650167	0.394673	0.341371
B4W63_997	1.22744	1.33433	0.64421	0.762495
B4W63_499	1.71428	1.64683	0.963244	0.878853
B4W63_4728	11.7627	12.5094	6.9595	6.32599
B4W63_1621	1.33204	1.35783	0.723009	0.734917
B4W63_818	1.65739	1.78086	0.848755	0.990967
B4W63_4534	0.139213	0.146959	0.084453	0.0681302
B4W63_3513	0.928597	0.890118	0.526627	0.442274
B4W63_1980	1.81082	1.7728	0.896644	1.00235
B4W63_3709	2.15672	2.22104	1.17135	1.14384
B4W63_2205	0.125717	0.109542	0.0549235	0.0692444
B4W63_3919	0.158619	0.151443	0.0812743	0.0774413
B4W63_2363	0.104798	0.112659	0.0605582	0.0507389
B4W63_4659	0.327006	0.304364	0.166255	0.154344
B4W63_5148	3.05579	2.7177	1.30967	1.61441
B4W63_5231	0.651271	0.698947	0.33596	0.336633
B4W63_3811	10.2348	10.9995	5.45397	5.11562
B4W63_3944	0.157648	0.168496	0.0809649	0.0774413
B4W63_3994	8.63164	9.63908	4.2553	4.5904
B4W63_3058	4.73868	5.05415	2.20958	2.31879
B4W63_3887	0.524273	0.505066	0.212182	0.255087
B4W63_429	1.49119	1.36545	0.589059	0.693581
B4W63_5050	6.1791	6.811	3.13313	2.68561
B4W63_1406	0.263204	0.241563	0.104705	0.119133
B4W63_2229	1.27672	1.33181	0.604722	0.528469
B4W63_4489	0.754256	0.780944	0.299276	0.365028
B4W63_2801	7.73838	7.53186	3.10021	3.43229
B4W63_48	2.49541	2.75568	1.17682	1.0665
B4W63_2103	3.74187	3.62013	1.5794	1.56491
B4W63_1812	0.515457	0.496356	0.210372	0.221259
B4W63_1501	5.7645	5.91593	2.34	2.54264
B4W63_3031	11.3167	12.3526	5.1219	4.54386
B4W63_4944	7.84717	8.55818	2.99474	3.68622
B4W63_1672	1.12111	1.11184	0.459049	0.447096
B4W63_748	5.09163	4.94033	2.25409	1.80579
B4W63_815	18.9044	18.613	7.92071	7.20195
B4W63_963	2.29271	2.25514	0.815508	1.00421
B4W63_3875	2.19302	2.22071	0.8716	0.890746
B4W63_2910	0.794789	0.75276	0.283127	0.311314
B4W63_225	0.0767311	0.0898992	0.0245146	0.0388185
B4W63_3790	12.3086	12.7556	4.65565	4.83931
B4W63_2258	12.1753	12.1381	4.75815	4.33589
B4W63_676	5.44136	5.81837	2.22071	1.98811
B4W63_2723	0.198037	0.208287	0.0783841	0.0721441
B4W63_3057	3.3367	3.94382	1.16819	1.5257
B4W63_3939	0.253163	0.235209	0.0709644	0.107885
B4W63_3536	6.11907	6.18189	2.33131	2.13333
B4W63_3149	0.895397	0.866309	0.311621	0.322792
B4W63_3295	0.103271	0.108013	0.0348199	0.0411853
B4W63_1998	6.71578	6.67511	2.18068	2.48478
B4W63_5157	4.13753	3.33756	1.51561	1.02086
B4W63_2098	0.153305	0.166483	0.0583844	0.047893
B4W63_1708	1.11378	0.989769	0.329844	0.366385
B4W63_4496	0.130601	0.12166	0.0478283	0.0354395
B4W63_4983	8.20254	8.68322	2.54028	2.99733
B4W63_654	0.719928	0.573049	0.279071	0.144868
B4W63_3204	2.66218	2.64964	0.888718	0.843045
B4W63_2938	5.4047	5.35844	1.51093	1.99794
B4W63_547	27.8579	30.4821	9.85628	9.13567
B4W63_3206	1.34477	1.32325	0.446031	0.420738
B4W63_3789	4.74875	4.50479	1.64148	1.35045
B4W63_1505	0.143973	0.14116	0.0508372	0.0412073
B4W63_2006	2.47861	2.29436	0.735979	0.780174
B4W63_3658	2.60662	2.87906	0.749212	0.989232
B4W63_507	6.41118	7.04135	2.17048	2.06724
B4W63_525	0.255963	0.248422	0.0825069	0.0760952
B4W63_4307	0.31495	0.306514	0.101466	0.0934897
B4W63_4578	9.37542	9.91163	3.01969	3.01758
B4W63_2814	1.19198	1.14374	0.35436	0.375848
B4W63_4630	7.33264	8.33596	2.18266	2.56392
B4W63_2648	0.156726	0.151693	0.0508372	0.041944
B4W63_534	0.326486	0.304364	0.0897689	0.0998296
B4W63_3062	5.98651	6.35766	1.95262	1.7525
B4W63_5366	4.01174	4.08436	1.08392	1.32828
B4W63_5211	2.76794	2.89118	0.887072	0.776574
B4W63_2228	1.69937	1.83788	0.545897	0.492276
B4W63_3859	4.57872	4.67746	1.42581	1.23513
B4W63_1166	0.20464	0.188086	0.0605582	0.0510906
B4W63_85	0.0962644	0.107095	0.0188896	0.0388185
B4W63_2319	0.647323	0.624113	0.149605	0.211096
B4W63_2822	0.095527	0.112027	0.0192096	0.0388185
B4W63_2343	1.43607	1.23994	0.328804	0.406872
B4W63_63	0.0996247	0.0844668	0.0342926	0.0161242
B4W63_3408	2.35024	2.32491	0.638206	0.641998
B4W63_1522	0.114849	0.113444	0.0342926	0.0277246
B4W63_612	7.90478	8.59921	2.41552	1.98386
B4W63_3056	20.8279	22.4098	5.97704	5.48661
B4W63_3897	48.6519	47.394	12.3785	12.9613
B4W63_1214	0.268664	0.2369	0.0752898	0.0568448
B4W63_3114	0.304882	0.278414	0.084453	0.0676416
B4W63_2141	0.106724	0.088315	0.0342926	0.0160554
B4W63_3734	0.748898	0.68834	0.198844	0.168808
B4W63_1465	3.66229	3.39911	0.82196	0.925139
B4W63_972	0.658242	0.689114	0.16241	0.168079
B4W63_1709	1.12071	1.02535	0.259637	0.261528
B4W63_2975	0.325124	0.291069	0.0770604	0.0716081
B4W63_912	6.7456	6.30888	1.71094	1.36428
B4W63_3698	0.367152	0.331437	0.0648963	0.0987624
B4W63_3869	0.421207	0.447924	0.100235	0.100658
B4W63_5147	9.7598	9.06804	2.18154	2.14329
B4W63_464	0.410731	0.386155	0.0981744	0.083591
B4W63_2744	0.201199	0.179204	0.0478283	0.0372736
B4W63_301	1.73378	1.67234	0.380432	0.358915
B4W63_296	0.386508	0.354839	0.0784224	0.0797852
B4W63_4804	0.391005	0.363865	0.0791939	0.081431
B4W63_4580	0.586362	0.676261	0.133846	0.115014
B4W63_3902	1.10858	1.1195	0.237706	0.196869
B4W63_1590	0.09898	0.123332	0.0342926	0.0081476
B4W63_2431	45.07	42.0127	9.43757	7.03159
B4W63_497	1.01704	1.05659	0.212448	0.173855
B4W63_2499	0.201199	0.180288	0.0371265	0.0322812
B4W63_2855	0.672021	0.621983	0.106829	0.127974
B4W63_1008	25.1338	23.745	3.6134	4.95387
B4W63_904	1.41302	1.2658	0.235977	0.225374
B4W63_35	0.303004	0.280284	0.0547595	0.0448484
B4W63_781	14.2757	15.9255	2.42342	2.56372
B4W63_4407	0.257354	0.29009	0.0405753	0.0429252
B4W63_3061	1.797	1.70598	0.238201	0.2711
B4W63_578	2.01191	1.95735	0.282541	0.278497
B4W63_4593	0.144634	0.186617	0.0342926	0.00939796
B4W63_3574	0.230556	0.21275	0.0191714	0.0388185
B4W63_4495	2.17256	2.36734	0.2895	0.289364
B4W63_4958	0.495504	0.558918	0.0737111	0.0589643
B4W63_4780	0.876219	0.823994	0.0904518	0.103031
B4W63_4227	2.30338	2.63017	0.259624	0.291029
B4W63_3415	52.254	51.1299	5.63627	5.54929
B4W63_3412	3.56354	3.57406	0.332109	0.420848
B4W63_4697	9.7175	9.63288	0.820973	0.606589
B4W63_3586	0.493691	0.501466	0.0371265	0.0330327
B4W63_3246	3.23669	3.33395	0.231105	0.215988
B4W63_764	0.495303	0.525577	0.0342926	0.0298473
B4W63_2755	0.429104	0.461164	0.0342926	0.0207676
B4W63_5034	2.67358	2.93779	0.194999	0.150262
B4W63_3781	11.6458	11.9166	0.654895	0.568095
B4W63_4832	2.30862	2.10145	0.115176	0.113137
B4W63_3738	1.18042	1.12024	0.0119505	0.0388185
B4W63_2566	1.74776	1.82079	0.0264765	0.0388185
B4W63_3578	2.37458	2.20938	0.0342926	0.0207309
B4W63_3147	2.87242	3.06199	0.0118004	0.0388185
B4W63_272	0.370835	0.353343	6.35704	5.39526
B4W63_4311	0.0916252	0.0579049	1.25365	0.95561
B4W63_3591	0.0452312	0.0456502	0.582055	0.677574
B4W63_3924	0.115034	0.120785	1.79587	1.4733
B4W63_1500	0.0429421	0.0237175	0.488357	0.391752
B4W63_5188	0.0409321	0.0383727	0.463287	0.387773
B4W63_758	0.108673	0.0638398	0.944678	0.755231
B4W63_4503	0.0970694	0.0813077	0.708064	0.86786
B4W63_4575	0.0952007	0.107227	1.00959	0.767445
B4W63_2691	0.185832	0.159139	1.58638	1.3158
B4W63_3328	0.0444173	0.0456502	0.427156	0.330018
B4W63_5030	0.0916252	0.0567048	0.46093	0.576117
B4W63_303	0.0514661	0.0427986	0.351827	0.292359
B4W63_4896	0.0938751	0.12025	0.82038	0.652888
B4W63_4201	0.0982846	0.0734836	0.511432	0.628961
B4W63_5032	0.157544	0.132418	1.03961	0.840988
B4W63_1696	0.03777	0.0383727	0.260249	0.202404
B4W63_4321	0.0429421	0.0128497	0.140355	0.185806
B4W63_3914	0.259653	0.236022	1.32791	1.57732
B4W63_1461	0.0916252	0.0588341	0.438183	0.356356
B4W63_491	0.0239476	0.0383727	0.141244	0.176749
B4W63_3740	0.0800591	0.0820069	0.356685	0.450046
B4W63_2674	0.375867	0.288975	1.80423	1.48854
B4W63_1752	0.0500098	0.0522643	0.276267	0.212651
B4W63_3348	0.137026	0.097227	0.565582	0.457156
B4W63_4001	0.136121	0.125004	0.620924	0.512262
B4W63_2075	0.163157	0.135519	0.709381	0.583112
B4W63_801	0.013687	0.0383727	0.103935	0.111294
B4W63_1554	0.072436	0.0856693	0.341536	0.286677
B4W63_3607	0.17258	0.157288	0.59536	0.696859
B4W63_1930	0.0450378	0.0456502	0.163352	0.191733
B4W63_2858	0.122422	0.120912	0.503453	0.397878
B4W63_1937	0.48864	0.506499	1.72378	1.95558
B4W63_2733	0.0429421	0.0134265	0.0969103	0.107068
B4W63_3209	0.0684955	0.0776895	0.294602	0.240159
B4W63_1132	0.0429421	0.0180467	0.107095	0.110135
B4W63_3119	1.2639	0.731235	3.48311	3.38896
B4W63_5103	0.38897	0.389427	1.25253	1.4465
B4W63_4870	0.13359	0.151268	0.520959	0.421163
B4W63_267	0.349996	0.234887	0.944152	0.95966
B4W63_2850	0.146455	0.162553	0.547642	0.451268
B4W63_992	0.701595	0.341212	1.64833	1.66346
B4W63_1929	0.320938	0.294697	1.04692	0.915496
B4W63_2452	0.629756	0.633636	2.16567	1.84764
B4W63_3997	0.347804	0.295634	1.07609	0.907717
B4W63_3191	0.316316	0.334077	0.928285	1.08341
B4W63_5228	0.222514	0.243985	0.663164	0.760888
B4W63_2871	0.0429421	0.0185871	0.0911168	0.0926275
B4W63_3592	0.201199	0.178624	0.628192	0.509762
B4W63_573	0.0916252	0.0582456	0.217271	0.223432
B4W63_3608	0.369734	0.395002	1.03415	1.2278
B4W63_2411	0.287529	0.270392	0.870613	0.772717
B4W63_747	0.0139481	0.0383727	0.0853958	0.0706181
B4W63_5042	0.112554	0.10965	0.346856	0.30206
B4W63_5165	0.176593	0.312145	0.803987	0.634039
B4W63_1927	0.0527576	0.0522643	0.164313	0.138189
B4W63_4722	0.193302	0.18222	0.593036	0.481064
B4W63_1225	0.8045	0.685165	2.28819	1.94497
B4W63_2030	0.0641883	0.0754123	0.222176	0.174395
B4W63_5402	2.83076	2.8081	7.48553	8.39124
B4W63_4723	0.10834	0.103583	0.265259	0.322336
B4W63_1944	0.137026	0.0961198	0.36265	0.274854
B4W63_1690	0.0916252	0.0593761	0.177158	0.233589
B4W63_2344	0.0429421	0.0170207	0.0856625	0.0748545
B4W63_3946	0.0316981	0.0383727	0.0828807	0.106739
B4W63_5112	0.851117	0.917993	2.53257	2.23136
B4W63_1183	0.117023	0.144036	0.389103	0.307962
B4W63_3799	0.146053	0.191873	0.391921	0.507544
B4W63_4790	5.28584	5.46181	13.3838	14.9613
B4W63_44	1.55694	1.72503	3.87839	4.77079
B4W63_4059	0.639103	0.589734	1.74715	1.47658
B4W63_2743	0.0429421	0.0174644	0.0711422	0.0843445
B4W63_876	0.519075	0.469875	1.18439	1.39115
B4W63_1586	0.13685	0.0651251	0.28923	0.226839
B4W63_2080	0.0580439	0.0640845	0.143232	0.172716
B4W63_5314	0.0832478	0.077835	0.224454	0.183478
B4W63_369	2.2971	2.73427	7.09578	5.65517
B4W63_2067	1.13368	0.666273	1.96856	2.50927
B4W63_1516	0.868402	0.869484	2.01444	2.33904
B4W63_4544	0.0348042	0.0383727	0.10156	0.0802417
B4W63_575	0.324084	0.298379	0.711356	0.825753
B4W63_3815	0.156045	0.151693	0.361518	0.399216
B4W63_3104	0.104778	0.0753031	0.218081	0.22303
B4W63_1004	0.461096	0.399144	0.961861	1.13407
B4W63_3327	0.458638	0.45586	1.05239	1.17296
B4W63_2090	0.0699339	0.0856693	0.172088	0.206673
B4W63_1918	0.600262	0.379539	1.29446	1.03667
B4W63_2248	0.0546876	0.0753225	0.172457	0.139873
B4W63_928	0.138014	0.12142	0.282712	0.329761
B4W63_5036	2.09544	2.23602	5.50006	4.72354
B4W63_2759	0.239335	0.208305	0.471463	0.554505
B4W63_3238	0.89024	0.954849	1.96922	2.26466
B4W63_3611	0.0429421	0.027347	0.0810702	0.0774413
B4W63_3242	0.270529	0.330171	0.728671	0.610697
B4W63_4340	0.0949243	0.0824807	0.176137	0.208852
B4W63_4388	0.108071	0.0657213	0.195809	0.177856
B4W63_3515	0.0429421	0.0358088	0.0923677	0.0767638
B4W63_2863	0.125585	0.0897164	0.233816	0.224737
B4W63_3711	1.8829	2.09011	4.57645	3.93546
B4W63_1040	1.12252	0.760697	2.02353	1.96284
B4W63_909	0.682658	0.559189	1.28999	1.29915
B4W63_3424	0.144928	0.0939905	0.268189	0.226267
B4W63_5280	0.0429421	0.0217667	0.0737111	0.0595596
B4W63_2221	0.107186	0.109132	0.209146	0.231828
B4W63_2206	0.384912	0.390124	0.742694	0.828003
B4W63_750	0.073955	0.0867083	0.144088	0.172716
B4W63_803	1.38482	0.852991	2.14223	2.21774
B4W63_2837	0.0514661	0.0407274	0.0818208	0.0970524
B4W63_1301	0.298832	0.273617	0.510241	0.591424
B4W63_187	7.9769	8.96971	14.9164	17.2093
B4W63_2976	0.1443	0.15587	0.307486	0.249699
B4W63_4304	0.0559447	0.0600164	0.0985233	0.114143
B4W63_2932	0.450902	0.426244	0.848953	0.727138
B4W63_3430	0.106858	0.105771	0.174715	0.204828
B4W63_2816	0.0610121	0.047483	0.0879509	0.103565
B4W63_3528	1.13138	0.912844	1.78626	1.81126
B4W63_3372	0.544862	0.588728	0.940531	1.05956
B4W63_3530	0.119424	0.0990071	0.207181	0.174877
B4W63_3256	0.290476	0.232955	0.442371	0.461682
B4W63_515	0.31097	0.229533	0.471589	0.452509
B4W63_4547	0.108071	0.0676067	0.138683	0.158773
B4W63_3169	4.95867	5.2934	8.26042	9.23531
B4W63_420	0.0593735	0.0640845	0.110295	0.0985953
B4W63_2450	0.432408	0.357073	0.642176	0.672624
B4W63_2555	0.224787	0.183169	0.33621	0.340452
B4W63_5180	33.7344	35.5769	53.1736	62.3104
B4W63_2605	0.125585	0.0886944	0.190853	0.161203
B4W63_958	0.631287	0.717763	1.01927	1.20112
B4W63_623	3.94385	4.24037	7.17281	6.28498
B4W63_2666	2.36128	1.96088	3.44427	3.59545
B4W63_3314	1.20266	1.07649	1.84274	1.83916
B4W63_5018	0.79906	1.03704	1.41501	1.5707
B4W63_1553	2.54618	2.11546	3.69839	3.73546
B4W63_462	0.558923	0.658375	0.960084	0.979332
B4W63_4119	0.0996247	0.085756	0.144292	0.14726
B4W63_1682	0.16756	0.136662	0.245607	0.228723
B4W63_4157	1.54155	1.76545	2.54949	2.61567
B4W63_2234	0.13247	0.148636	0.239662	0.196342
B4W63_4801	3.76689	3.26563	5.42309	5.39385
B4W63_185	0.16505	0.131831	0.241269	0.21179
B4W63_4521	1.43002	1.18609	2.06086	1.92331
B4W63_1873	1.4268	1.17722	2.0629	1.86243
B4W63_5419	2.49146	1.91554	3.52077	3.09337
B4W63_5024	0.401694	0.308998	0.527944	0.532024
B4W63_1010	0.289733	0.205735	0.35533	0.382411
B4W63_1299	0.63729	0.684855	0.940596	1.03976
B4W63_5364	0.120911	0.117424	0.186573	0.164006
B4W63_4348	1.58503	1.53208	2.16047	2.41586
B4W63_3555	2.68353	2.39115	3.69016	3.70994
B4W63_3241	0.0766142	0.0898992	0.133364	0.10964
B4W63_1102	1.7144	1.61226	2.53554	2.28935
B4W63_492	0.913327	0.961856	1.25569	1.46778
B4W63_1445	0.517987	0.544361	0.822158	0.716595
B4W63_2101	2.12026	2.34229	2.9844	3.42123
B4W63_2057	0.455253	0.376589	0.56129	0.623798
B4W63_4662	0.282753	0.280961	0.420349	0.385182
B4W63_2695	0.300691	0.337422	0.477929	0.422918
B4W63_4012	0.657516	0.576068	0.899317	0.81251
B4W63_4205	0.233138	0.194295	0.306999	0.279142
B4W63_4440	3.51019	3.54898	5.07074	4.63431
B4W63_2890	0.0429421	0.0331735	0.0550416	0.0487802
B4W63_1013	6.21617	4.92174	7.94968	6.97888
B4W63_4938	0.650627	0.587605	0.824462	0.835331
B4W63_2275	3.62506	3.28727	4.53622	4.66825
B4W63_755	2.21152	2.18561	2.96011	2.79252
B4W63_2491	3.40886	3.35463	4.18927	4.64009
B4W63_975	0.851641	0.747882	1.03968	1.04259
B4W63_846	0.0585193	0.0640845	0.0856625	0.0744238
B4W63_2188	0.446873	0.402977	0.577288	0.526746
B4W63_3312	0.852366	0.779008	1.03553	1.06695
B4W63_4721	1.11055	0.973006	1.38143	1.22625
B4W63_2986	1.11543	0.864644	1.3023	1.16589
B4W63_852	0.517665	0.423224	0.547491	0.579981
B4W63_2236	0.45751	0.412965	0.525883	0.506586
B4W63_836	0.31817	0.27966	0.344335	0.355855
B4W63_1065	0.552718	0.484006	0.578177	0.577178
B4W63_3224	3.82914	3.46133	3.91875	3.82855
B4W63_487	2.69014	2.46432	2.49511	2.46909
B4W63_1887	18.3048	16.5685	14.2495	13.9989
B4W63_2941	16.3475	16.3761	11.5153	12.5981
B4W63_820	3.8318	3.76264	2.85708	2.58796
B4W63_3647	0.441151	0.394963	0.286373	0.295728
B4W63_1886	16.0203	16.5314	12.0907	10.3867
B4W63_1523	0.933634	0.799566	0.537701	0.623098
B4W63_5159	4.4099	3.8518	2.60901	2.75928
B4W63_2927	0.132492	0.115748	0.0733148	0.0874224
B4W63_1591	18.9857	19.86	13.4575	11.5515
B4W63_4943	2.70783	2.3313	1.62759	1.58921
B4W63_1489	0.295876	0.291096	0.204408	0.171348
B4W63_1598	1.98242	1.79836	1.21125	1.18383
B4W63_1809	0.255963	0.252398	0.171483	0.150442
B4W63_5023	39.9365	40.1932	26.7774	23.6238
B4W63_4982	3.06421	2.69382	1.78316	1.70563
B4W63_501	0.430555	0.351258	0.224533	0.240519
B4W63_1555	0.234049	0.192859	0.130046	0.12395
B4W63_4396	2.9229	2.52177	1.53503	1.52756
B4W63_5422	1.22812	1.04691	0.579737	0.678024
B4W63_4781	0.215959	0.173587	0.0917751	0.112777
B4W63_3019	0.206039	0.154404	0.0831836	0.105226
B4W63_1441	0.938711	0.828718	0.452286	0.439311
B4W63_1876	0.0982846	0.0738436	0.0478283	0.0358953
B4W63_4425	1.33188	1.17726	0.574977	0.617511
B4W63_622	0.234049	0.192561	0.0985536	0.101507
B4W63_4833	4.73949	3.63368	2.20346	1.63768
B4W63_1152	0.571817	0.476309	0.237068	0.209257
B4W63_1706	0.675003	0.540567	0.276563	0.221658
B4W63_2800	9.19169	7.36887	2.95998	3.63685
B4W63_3231	0.392455	0.314488	0.13472	0.142985
B4W63_4171	0.166799	0.131831	0.0582239	0.0545236
B4W63_696	0.224787	0.181419	0.0770604	0.0709588
B4W63_3347	1.00112	0.880556	0.329521	0.329735
B4W63_2942	4.29749	3.10728	1.43838	1.08707
B4W63_5382	0.0793661	0.0820069	0.0342926	0.0200199
B4W63_4731	1.35794	1.53293	0.476123	0.492179
B4W63_3877	0.0652238	0.0776895	0.0342926	0.0136119
B4W63_5321	0.125585	0.08991	0.0280276	0.0388185
B4W63_3691	2.56262	2.18987	0.663691	0.782617
B4W63_1895	0.13637	0.10882	0.0319054	0.0411853
B4W63_459	1.63942	1.38442	0.416135	0.440539
B4W63_3551	0.546501	0.453499	0.12811	0.150565
B4W63_646	3.28794	2.57094	0.752964	0.871781
B4W63_125	0.385452	0.438129	0.115176	0.112745
B4W63_1529	4.4792	3.80937	1.18926	1.01771
B4W63_3543	0.706551	0.81149	0.193768	0.212234
B4W63_4942	0.250588	0.208716	0.0547595	0.0448632
B4W63_3054	7.69527	9.22251	1.55057	1.24329
B4W63_3665	0.188846	0.134242	0.0342926	0.017966
B4W63_5057	0.210853	0.152716	0.0342926	0.0181023
B4W63_4494	0.70635	0.824807	0.103882	0.111294
B4W63_324	0.136956	0.144787	0.0342926	0.00444473
B4W63_2424	1.98939	1.57625	0.0273317	0.0388185
B4W63_2423	2.03504	2.48093	0.019939	0.0388185
B4W63_2796	26.235	28.9362	25.699	21.6071
B4W63_2798	27.3124	33.9373	22.2993	21.4529
B4W63_3786	30.1106	34.4863	17.777	24.9841
B4W63_2912	13.9582	16.8113	19.677	18.6744
B4W63_2473	22.7812	22.0009	15.4938	17.5391
B4W63_3059	22.9109	16.7253	11.2072	11.8678
B4W63_4410	20.3589	26.6792	10.9636	9.29703
B4W63_1533	7.28631	6.32901	10.6259	9.13246
B4W63_3063	5.77618	5.70997	8.43357	10.8482
B4W63_1728	11.3658	11.6514	10.0558	9.20831
B4W63_2091	9.90807	9.16405	7.80352	8.8901
B4W63_3362	5.86886	6.40179	7.04048	9.4976
B4W63_4045	9.48945	10.6019	7.76994	8.29224
B4W63_692	10.0523	10.0855	7.44998	8.16303
B4W63_2818	6.49337	6.77926	7.72188	7.73617
B4W63_3760	10.0829	12.9867	7.91676	6.69473
B4W63_3793	12.7156	9.10753	5.23691	9.07331
B4W63_3967	8.16265	8.0185	7.26827	6.85931
B4W63_675	4.99534	5.38786	7.30514	6.1645
B4W63_4439	11.5008	10.5582	7.78772	5.59532
B4W63_4729	8.23477	9.14586	6.04537	6.72045
B4W63_5200	5.24998	6.17338	6.50781	6.11507
B4W63_4426	8.61391	9.88337	5.68242	6.41413
B4W63_5138	15.146	11.7056	5.78624	6.0234
B4W63_1671	5.806	7.0309	6.1731	5.6407
B4W63_372	3.86298	4.26012	5.6077	5.52717
B4W63_3993	7.52201	9.78155	5.23349	5.19231
B4W63_2689	4.14075	2.80949	5.12104	5.09376
B4W63_968	4.15324	3.58324	4.42831	5.15406
B4W63_485	4.2717	3.7446	4.4216	5.13066
B4W63_4903	4.48525	4.56828	4.71793	4.81309
B4W63_3792	7.50348	6.01658	4.85684	4.37819
B4W63_752	4.85835	4.88071	4.7122	4.27746
B4W63_2608	6.44381	8.55005	3.86891	5.02118
B4W63_5139	4.70806	4.94962	4.56571	4.07136
B4W63_2954	4.05453	4.10449	3.89248	4.32985
B4W63_2397	4.37606	4.66468	4.3291	3.81518
B4W63_3225	5.45949	5.92328	4.09979	3.92967
B4W63_4996	2.92806	3.90433	3.96681	3.84558
B4W63_3250	3.66511	3.42091	3.7061	3.83851
B4W63_1007	3.47772	4.06229	3.24498	4.24036
B4W63_954	6.60901	4.46376	3.25124	3.94233
B4W63_2600	2.82056	3.15243	3.59931	3.58098
B4W63_1224	2.10882	2.70291	3.2089	3.62052
B4W63_1620	3.93821	3.91246	3.5074	3.31349
B4W63_965	4.19716	4.76418	3.50319	3.30037
B4W63_2799	4.80395	5.72623	3.43907	3.17817
B4W63_2797	5.14925	5.66893	3.23655	3.34942
B4W63_3032	0.804379	0.858489	3.74665	2.81675
B4W63_3662	3.20627	3.13872	3.56099	2.95374
B4W63_4979	5.51993	5.59963	3.63539	2.61817
B4W63_4744	1.95623	2.23126	3.12272	3.09138
B4W63_3233	3.38549	3.14046	3.1006	2.74694
B4W63_1538	12.5939	8.44707	2.53323	3.28012
B4W63_4537	1.87504	2.07981	2.36489	3.3115
B4W63_2939	10.4198	12.5492	2.60098	3.04214
B4W63_5126	2.63571	2.73094	2.7256	2.78037
B4W63_4899	2.30354	2.28004	2.19404	3.05699
B4W63_3270	3.29238	3.4827	2.38681	2.86387
B4W63_3055	4.37444	5.09596	2.2159	3.01379
B4W63_2199	1.68092	1.64478	2.29583	2.68542
B4W63_2200	2.25576	2.35309	2.60934	2.35852
B4W63_4673	0.28945	0.258961	3.02766	1.9451
B4W63_2581	2.06067	2.03556	2.74832	2.16187
B4W63_1850	1.63644	1.02198	2.25791	2.38231
B4W63_980	1.57528	2.97	2.29905	2.21253
B4W63_373	2.0576	1.68361	2.30024	2.21054
B4W63_1201	2.0852	2.11186	2.10095	2.2583
B4W63_3172	1.46822	1.50819	2.42763	1.91836
B4W63_388	0.873841	0.816135	2.35462	1.8929
B4W63_3516	2.85662	4.10952	2.12321	2.06313
B4W63_4237	2.42269	1.83513	2.02169	2.09874
B4W63_4600	1.58769	1.9903	1.98153	2.02803
B4W63_2937	4.41071	5.08938	1.98383	1.97673
B4W63_998	2.56326	1.90997	1.89555	1.94131
B4W63_3060	2.52837	2.45139	2.20438	1.49368
B4W63_3813	1.26008	1.37831	2.02386	1.66121
B4W63_1011	2.46261	1.93598	1.65808	1.97377
B4W63_964	1.33123	1.3958	1.98074	1.65144
B4W63_3245	1.55416	1.11904	1.87724	1.71515
B4W63_5322	6.85398	4.26825	2.33269	1.21713
B4W63_4978	3.53973	3.49423	1.32007	2.17871
B4W63_4755	1.06668	1.44954	1.9893	1.45762
B4W63_4349	0.935366	1.28648	1.84755	1.55411
B4W63_4009	2.1807	1.58214	1.65603	1.62393
B4W63_3759	1.22385	1.43289	1.6881	1.5597
B4W63_1923	1.2442	1.1082	1.46978	1.76188
B4W63_3387	1.68491	1.47528	1.94914	1.28739
B4W63_4429	1.10652	0.982839	1.49144	1.69702
B4W63_1995	0.897049	0.819504	1.76289	1.43139
B4W63_1497	1.75115	2.05522	1.42047	1.72312
B4W63_1151	2.16232	2.57949	1.51146	1.62226
B4W63_3195	1.50565	1.68926	1.49974	1.5563
B4W63_3292	1.48357	1.69189	1.74814	1.3043
B4W63_2602	0.367785	0.51219	1.78389	1.26643
B4W63_3017	2.06889	1.77772	1.49256	1.48809
B4W63_357	1.07328	1.05624	1.38914	1.58445
B4W63_1524	1.17873	1.4795	1.294	1.66571
B4W63_4577	0.517463	0.547536	1.07984	1.84333
B4W63_3005	1.57403	1.9956	1.22797	1.59281
B4W63_39	4.0642	3.10179	1.4447	1.35367
B4W63_3976	0.823195	0.916367	1.11052	1.67979
B4W63_2345	1.49892	1.11962	1.34015	1.44868
B4W63_989	1.13646	1.87114	1.29677	1.39623
B4W63_1203	1.27817	1.20866	1.37551	1.26933
B4W63_349	1.57838	1.08985	0.947707	1.65446
B4W63_1396	0.844993	1.15496	1.26109	1.32403
B4W63_4749	1.26761	1.35384	1.44444	1.14358
B4W63_3236	1.60928	1.49468	1.4339	1.15239
B4W63_4633	1.13304	1.70827	1.1884	1.39031
B4W63_2086	0.348275	0.397325	1.48993	1.073
B4W63_5156	1.30254	1.27293	1.28294	1.2305
B4W63_624	1.15894	1.21358	1.10097	1.33773
B4W63_1005	0.356442	0.274608	1.31737	0.964353
B4W63_3154	1.48083	1.12871	1.19058	1.05988
B4W63_5128	0.749341	0.922793	1.19564	1.05159
B4W63_3352	1.26829	1.16112	1.18643	1.0593
B4W63_3761	1.95148	1.591	1.23357	0.921024
B4W63_3894	2.20555	2.57818	1.1254	1.01379
B4W63_4730	1.25834	0.815013	1.04047	1.08457
B4W63_5116	0.824114	0.745211	1.16365	0.943267
B4W63_2656	0.558359	0.45737	0.905111	1.1889
B4W63_4419	0.401895	0.394189	0.807674	1.16409
B4W63_2742	0.091933	0.0959022	0.768304	1.19925
B4W63_3730	0.291537	0.220749	0.833942	1.0809
B4W63_490	0.980815	1.06968	0.964297	0.951689
B4W63_2685	0.640594	0.614937	1.04745	0.835974
B4W63_4854	0.277366	0.588612	0.91367	0.94121
B4W63_453	0.854219	0.829531	0.960084	0.849924
B4W63_3247	4.30273	5.54117	1.03698	0.747581
B4W63_541	0.59994	0.859999	0.970815	0.789495
B4W63_1738	0.706189	0.768594	0.854088	0.90071
B4W63_1906	1.81219	0.958372	0.748553	0.991674
B4W63_1096	0.357784	0.280303	0.956529	0.743981
B4W63_4992	1.33647	1.33498	0.960479	0.732152
B4W63_4512	0.0696801	0.0856693	1.01512	0.670116
B4W63_2795	1.46794	1.17029	0.834008	0.82556
B4W63_1988	0.64104	0.375393	0.957121	0.690302
B4W63_4834	0.817433	0.760813	0.928219	0.717109
B4W63_4950	0.585234	0.570261	0.983851	0.633859
B4W63_2609	1.01619	1.32399	0.651834	0.93671
B4W63_5146	1.80385	1.74899	0.500866	1.04638
B4W63_3095	0.67875	0.615325	0.707933	0.819838
B4W63_4598	2.0095	1.13592	0.777455	0.748802
B4W63_847	0.862963	0.782299	0.592437	0.92231
B4W63_5372	0.81554	0.765497	0.671196	0.834881
B4W63_3508	1.74796	1.99758	0.761391	0.716338
B4W63_3639	0.62895	0.651189	0.56368	0.867088
B4W63_5108	0.259481	0.21934	0.873707	0.558825
B4W63_4715	0.411739	0.374158	0.647686	0.76571
B4W63_498	1.04637	1.02469	0.61677	0.792452
B4W63_3758	0.44929	0.44111	0.800629	0.58911
B4W63_621	0.340834	0.360875	0.832626	0.545916
B4W63_2686	0.62488	0.693837	0.648015	0.713574
B4W63_493	0.875171	0.978929	0.621273	0.739288
B4W63_3552	0.358626	0.331654	0.601818	0.745845
B4W63_2088	0.839312	0.641844	0.67699	0.668316
B4W63_4743	0.32707	0.281445	0.427011	0.903346
B4W63_5113	0.310212	0.316342	0.389123	0.918453
B4W63_1981	1.28912	1.21288	0.544791	0.766224
B4W63_1098	2.66137	1.70962	0.476882	0.829867
B4W63_879	0.392451	0.349567	0.594491	0.714924
B4W63_4940	0.37685	0.349632	0.722219	0.582745
B4W63_3544	0.644502	0.617686	0.588671	0.672559
B4W63_643	0.496512	0.49322	0.758297	0.503076
B4W63_3646	0.52387	0.402628	0.686733	0.551605
B4W63_4661	0.713723	0.658956	0.645086	0.581061
B4W63_5450	0.374412	0.204245	0.609587	0.587425
B4W63_1003	0.265847	0.266958	0.683573	0.506605
B4W63_3974	0.819448	0.314712	0.467994	0.694995
B4W63_2790	0.821656	0.791513	0.536595	0.612754
B4W63_1925	0.70498	0.724654	0.629904	0.509832
B4W63_4176	0.225777	0.217094	0.423779	0.696795
B4W63_4517	0.531679	0.514706	0.382256	0.726945
B4W63_1493	0.404446	0.400035	0.595867	0.506007
B4W63_1859	0.473655	0.424231	0.576103	0.505589
B4W63_1207	0.457751	0.415559	0.500102	0.57246
B4W63_5318	0.18171	0.531198	0.471905	0.590055
B4W63_576	0.133109	0.148098	0.63814	0.402674
B4W63_1525	0.570124	0.455689	0.496573	0.502581
B4W63_2786	0.672585	0.801385	0.475177	0.521931
B4W63_4438	0.453521	0.460429	0.470568	0.504992
B4W63_4981	0.747084	2.22657	1.09968	0.963067
B4W63_5131	0.304547	0.462016	0.512723	0.444479
B4W63_4424	0.201659	0.168697	0.367561	0.584648
B4W63_839	0.0783411	0.0754347	0.565056	0.388409
B4W63_2062	0.578021	0.438671	0.402408	0.544572
B4W63_3645	1.39594	0.947841	0.539557	0.406165
B4W63_616	0.186247	0.351084	0.524468	0.420745
B4W63_1105	0.507632	0.493878	0.401217	0.539571
B4W63_1216	0.470121	0.32211	0.448474	0.466041
B4W63_2283	0.44369	0.643199	0.488699	0.417646
B4W63_1068	0.157544	0.131776	0.379655	0.517913
B4W63_413	0.177544	0.139898	0.38824	0.509196
B4W63_4672	0.114094	0.0686636	0.37583	0.518337
B4W63_5374	0.33842	0.340004	0.493084	0.401112
B4W63_1314	0.480677	0.602046	0.487258	0.405715
B4W63_3375	0.836975	0.845636	0.358667	0.526534
B4W63_2235	0.225046	0.171342	0.37005	0.504149
B4W63_791	0.329826	0.335761	0.474248	0.400803
B4W63_4635	0.865259	0.715362	0.516627	0.352345
B4W63_29	0.442642	0.344704	0.441199	0.408093
B4W63_5233	0.288821	0.355842	0.441324	0.391122
B4W63_512	0.156005	0.159782	0.310989	0.517759
B4W63_5130	0.11554	0.101832	0.478567	0.352505
B4W63_790	0.228541	0.218275	0.458474	0.366738
B4W63_4226	1.27478	1.72584	0.823672	0.747308
B4W63_154	0.231027	0.188604	0.451581	0.360368
B4W63_3498	0.255963	0.250857	0.370636	0.438738
B4W63_772	0.398152	0.364518	0.435688	0.36967
B4W63_2860	0.386141	0.317283	0.277024	0.516884
B4W63_3748	0.146225	0.141694	0.354006	0.440185
B4W63_5276	0.260222	0.274284	0.546569	0.246434
B4W63_3560	0.265827	0.217791	0.453819	0.33457
B4W63_1049	0.237047	0.229955	0.357166	0.426781
B4W63_1962	0.413108	0.380101	0.375172	0.398817
B4W63_5315	0.403036	0.336148	0.34155	0.421857
B4W63_2568	0.156847	0.151693	0.332398	0.425862
B4W63_4843	0.43817	0.451912	0.535416	0.222654
B4W63_2601	0.396037	0.37609	0.414509	0.336537
B4W63_3299	0.266595	0.222336	0.433424	0.313908
B4W63_2523	0.317259	0.199131	0.336921	0.40063
B4W63_494	0.372128	0.318835	0.408926	0.329581
B4W63_577	0.363848	0.333353	0.355013	0.367934
B4W63_793	0.346837	0.393143	0.364263	0.350963
B4W63_1138	0.239855	0.240861	0.416438	0.295458
B4W63_3092	0.291005	0.273156	0.367752	0.33059
B4W63_1872	0.110636	0.0879743	0.285293	0.405348
B4W63_3817	0.182186	0.154091	0.393158	0.296853
B4W63_3254	0.0691885	0.0776895	0.426366	0.263997
B4W63_5235	1.09182	1.09244	0.912212	0.678988
B4W63_1933	0.342639	0.181949	0.354954	0.332101
B4W63_1867	0.0769809	0.0898992	0.399084	0.287461
B4W63_1983	0.287841	0.225065	0.380801	0.299842
B4W63_3769	0.50828	0.452686	0.367476	0.305975
B4W63_5317	0.341523	0.229301	0.38803	0.282807
B4W63_3293	0.547964	0.502618	0.419196	0.251872
B4W63_4305	0.30524	0.301265	0.307157	0.346006
B4W63_456	0.899547	0.419972	0.289427	0.35338
B4W63_5142	0.140158	0.137656	0.370471	0.265668
B4W63_3641	0.322295	0.327542	0.245712	0.379235
B4W63_841	0.132458	0.251139	0.265549	0.354691
B4W63_430	0.24884	0.149948	0.308454	0.309685
B4W63_2781	0.0514661	0.0461939	0.215672	0.395693
B4W63_2001	0.392387	0.318115	0.320607	0.286374
B4W63_988	0.309914	0.321251	0.254153	0.334923
B4W63_4451	0.262696	0.276037	0.317204	0.259201
B4W63_36	0.161343	0.133131	0.250933	0.314307
B4W63_3437	0.237643	0.225588	0.234586	0.32755
B4W63_2604	0.287529	0.266896	0.369385	0.195519
B4W63_4803	0.453319	0.540103	0.274641	0.282376
B4W63_3896	0.353034	0.294478	0.314866	0.240731
B4W63_438	1.34191	0.378463	0.266372	0.281547
B4W63_767	0.369078	0.360666	0.2916	0.256475
B4W63_4656	0.519094	0.41943	0.553745	0.521446
B4W63_1808	0.236886	0.157366	0.253837	0.290617
B4W63_3492	0.304823	0.198999	0.273159	0.270669
B4W63_2591	0.320108	0.346408	0.218977	0.303256
B4W63_3879	0.304823	0.197737	0.30189	0.22151
B4W63_4865	0.29134	0.152426	0.27998	0.241265
B4W63_4188	1.18251	0.686946	0.226212	0.284536
B4W63_1509	0.282681	0.383724	0.297677	0.211796
B4W63_2261	0.158781	0.158531	0.289204	0.21935
B4W63_142	0.0766263	0.0898992	0.214309	0.291254
B4W63_3438	0.0493772	0.04101	0.310258	0.191334
B4W63_2227	0.20244	0.217001	0.237437	0.261309
B4W63_4010	0.108183	0.103583	0.276504	0.221189
B4W63_2104	0.187077	0.237346	0.285517	0.206679
B4W63_3983	0.621697	0.750089	0.26439	0.218103
B4W63_478	0.0898274	0.0716137	0.204763	0.268259
B4W63_5363	0.335987	0.387414	0.241196	0.214901
B4W63_1868	0.193592	0.170753	0.249149	0.205953
B4W63_3072	0.123892	0.147443	0.186408	0.25967
B4W63_3151	0.70087	0.438942	0.253119	0.188364
B4W63_1909	0.1366	0.149201	0.120012	0.315837
B4W63_5221	0.167907	0.111443	0.118794	0.314866
B4W63_120	0.241809	0.207663	0.218272	0.216271
B4W63_4792	0.215136	0.150246	0.144391	0.286104
B4W63_351	0.171223	0.184694	0.172108	0.256694
B4W63_2144	0.367253	0.449047	0.183142	0.242641
B4W63_3670	0.187319	0.166642	0.133759	0.286516
B4W63_1412	0.28619	0.271003	0.155175	0.265372
B4W63_3958	0.0898274	0.070518	0.23612	0.182797
B4W63_3384	0.274566	0.367847	0.242059	0.172839
B4W63_1315	0.221659	0.149871	0.233526	0.175751
B4W63_4236	0.198834	0.0933324	0.214322	0.193385
B4W63_4760	0.0610121	0.0473243	0.235218	0.16004
B4W63_671	0.0898274	0.0699451	0.135688	0.256932
B4W63_240	0.127112	0.117521	0.183228	0.209244
B4W63_407	0.261653	0.261674	0.394877	0.330216
B4W63_1029	0.186429	0.284534	0.394811	0.330216
B4W63_3898	0.258238	0.242498	0.171976	0.214323
B4W63_5405	0.225046	0.16941	0.228964	0.154601
B4W63_315	0.255267	0.200997	0.184406	0.193777
B4W63_5107	0.0783411	0.0760271	0.209121	0.165073
B4W63_1885	0.189963	0.185519	0.209885	0.164019
B4W63_935	0.151943	0.168144	0.202142	0.165459
B4W63_1869	0.133465	0.151268	0.168908	0.191302
B4W63_898	0.254344	0.30184	0.198739	0.160445
B4W63_5110	0.108673	0.06221	0.18118	0.177268
B4W63_1089	0.0429421	0.029323	0.233895	0.120858
B4W63_1413	0.235943	0.294077	0.18991	0.16328
B4W63_42	0.338573	0.245336	0.171022	0.18011
B4W63_3918	0.139654	0.130111	0.191411	0.158568
B4W63_3286	0.110636	0.0868632	0.134865	0.212452
B4W63_977	0.11861	0.0992425	0.198166	0.149902
B4W63_5248	0.115133	0.0733055	0.175722	0.165485
B4W63_4284	0.191481	0.172623	0.165755	0.168185
B4W63_4808	0.181763	0.161547	0.189673	0.142451
B4W63_4442	0.135565	0.0650438	0.175294	0.154897
B4W63_786	0.0898274	0.0720124	0.13574	0.190241
B4W63_4588	0.129194	0.126809	0.171911	0.146398
B4W63_5326	0.159703	0.141257	0.17775	0.134769
B4W63_3511	0.123253	0.122337	0.166986	0.144348
B4W63_3260	0.132789	0.163843	0.170989	0.136061
B4W63_2700	0.288158	0.332571	0.357424	0.298994
B4W63_5420	0.301433	0.204497	0.183017	0.117399
B4W63_3561	1.0678	0.727209	0.295833	0.310703
B4W63_655	0.200079	0.217001	0.208054	0.083276
B4W63_112	0.73822	0.51308	0.12121	0.16391
B4W63_4881	0.108673	0.0635611	0.11703	0.158825
B4W63_1107	0.0996247	0.0862554	0.155893	0.119013
B4W63_2603	0.317356	0.431742	0.155089	0.116602
B4W63_3157	0.108071	0.0676842	0.117188	0.148327
B4W63_4507	0.12413	0.120912	0.154313	0.110045
B4W63_666	0.257503	0.267309	0.263633	0.297605
B4W63_3373	0.0877347	0.0808772	0.108307	0.150757
B4W63_1991	0.172053	0.179531	0.260512	0.220904
B4W63_1779	0.270243	0.171884	0.32853	0.252284
B4W63_77	0.386138	0.319799	0.254337	0.246441
B4W63_1799	0.10483	0.112659	0.0852706	0.15824
B4W63_647	0.201107	0.155264	0.115173	0.124136
B4W63_1399	0.137026	0.096534	0.0987472	0.13934
B4W63_86	0.202497	0.246962	0.114436	0.122722
B4W63_4877	0.123796	0.0845752	0.117366	0.116358
B4W63_1341	0.126072	0.149065	0.0978584	0.127955
B4W63_2198	0.157431	0.0894029	0.093816	0.129234
B4W63_4197	0.287529	0.268685	0.276351	0.218759
B4W63_408	0.2095	0.216829	0.221182	0.223557
B4W63_5189	0.0435672	0.0383727	0.130928	0.0833724
B4W63_3534	0.0429421	0.0378947	0.0926178	0.11846
B4W63_3562	0.223275	0.152887	0.102184	0.1035
B4W63_3895	0.592226	0.373957	0.205191	0.238866
B4W63_292	1.49139	1.04385	0.246813	0.198232
B4W63_3340	0.27122	0.246834	0.198271	0.158975
B4W63_843	0.3317	0.361169	0.19205	0.19352
B4W63_4431	0.301396	0.222108	0.198093	0.158975
B4W63_4065	0.277121	0.400577	0.197007	0.16833
B4W63_4116	0.108071	0.0673551	0.0914065	0.099341
B4W63_2159	0.108071	0.0676493	0.122349	0.0680916
B4W63_2230	0.123103	0.151752	0.112033	0.0745781
B4W63_1163	0.0996247	0.0854811	0.0871732	0.0920446
B4W63_827	0.209439	0.23997	0.178158	0.173753
B4W63_1966	0.0773959	0.0876932	0.080267	0.0939474
B4W63_4115	0.082247	0.0542155	0.0858236	0.086381
B4W63_1683	0.108071	0.0675216	0.0720902	0.0980617
B4W63_3003	0.0496189	0.0456502	0.0748027	0.0925653
B4W63_3579	0.0882343	0.0808772	0.0711883	0.094166
B4W63_3546	0.563114	0.317256	0.06762	0.0967503
B4W63_2671	0.0783411	0.075005	0.0882332	0.0758959
B4W63_3212	0.254103	0.177578	0.206476	0.156125
B4W63_2466	0.147837	0.191873	0.147341	0.148533
B4W63_3378	0.132619	0.163843	0.148591	0.153975
B4W63_1552	0.106858	0.106093	0.144253	0.172716
B4W63_1405	0.163205	0.161965	0.143983	0.172716
B4W63_2217	0.0725005	0.0856693	0.0793453	0.0586898
B4W63_812	0.0866669	0.0763058	0.138479	0.185479
B4W63_4741	0.0879684	0.07329	0.138005	0.185479
B4W63_3529	0.159827	0.137645	0.163119	0.132918
B4W63_2426	0.105539	0.119111	0.115165	0.125859
B4W63_1596	0.157544	0.130738	0.115165	0.125319
B4W63_1148	0.136956	0.145117	0.127403	0.1244
B4W63_788	0.209838	0.296865	0.147642	0.123307
B4W63_1698	0.0966431	0.112027	0.124212	0.118321
B4W63_2644	0.146854	0.330372	0.12015	0.203885
B4W63_3216	0.0514661	0.039868	0.119854	0.203885
B4W63_294	0.0815636	0.076391	0.1382	0.115998
B4W63_957	0.0514661	0.0435497	0.118425	0.160211
B4W63_1792	0.157544	0.131942	0.117385	0.1143
B4W63_1082	0.117047	0.0992425	0.107786	0.113355
B4W63_2673	0.0916252	0.0565383	0.109617	0.112723
B4W63_1175	0.214121	0.277195	0.10934	0.112723
B4W63_4408	0.0916252	0.0566738	0.0364665	0.063483
B4W63_1783	0.0832478	0.0797707	0.0861005	0.0987817
B4W63_1209	0.116898	0.0661395	0.0999322	0.100658
B4W63_2002	0.128304	0.1479	0.0998203	0.100658
B4W63_1155	0.0854888	0.0740256	0.0819379	0.0964417
B4W63_1832	0.0746883	0.0898992	0.0986023	0.114143
B4W63_4306	0.133175	0.151268	0.0974436	0.1057
B4W63_3097	0.0832478	0.0787874	0.0866057	0.0950853
B4W63_2670	0.0890159	0.0808772	0.0964626	0.107068
B4W63_4159	0.103271	0.108849	0.100789	0.092951
B4W63_230	0.0635719	0.0754123	0.0951196	0.101219
B4W63_4552	0.0121539	0.0383727	0.0425734	0.0507383
B4W63_3037	0.0898274	0.0710523	0.097886	0.0916781
B4W63_3922	0.114113	0.0888407	0.0926639	0.0980592
B4W63_2352	0.114283	0.114877	0.0953224	0.0890296
B4W63_1545	0.136491	0.10882	0.0955673	0.0873967
B4W63_414	0.102042	0.0618112	0.0887994	0.0910481
B4W63_1942	0.0744127	0.0518655	0.0880027	0.0824853
B4W63_3322	0.0124154	0.0383727	0.047968	0.0385497
B4W63_3606	0.168612	0.136662	0.120468	0.0837838
B4W63_3643	0.0991815	0.104989	0.118127	0.0830831
B4W63_4867	0.0682578	0.0776895	0.0844608	0.100813
B4W63_409	0.150852	0.139247	0.0841645	0.105226
B4W63_3599	0.0916252	0.0557756	0.0828215	0.106739
B4W63_608	0.0847652	0.0573397	0.117834	0.0808074
B4W63_882	0.0140496	0.0383727	0.0797444	0.0786474
B4W63_795	0.0782339	0.0876932	0.0825069	0.0772074
B4W63_4705	0.208746	0.243788	0.0856625	0.0751309
B4W63_2507	0.0429421	0.0156742	0.076916	0.0718677
B4W63_3747	0.0711394	0.0490471	0.0767975	0.0718677
B4W63_3802	0.0607837	0.0754123	0.0393415	0.0363305
B4W63_1069	0.218775	0.267424	0.0856625	0.0744302
B4W63_4514	0.0826821	0.0866193	0.0750068	0.0731266
B4W63_3118	0.17885	0.0891202	0.0747434	0.0731266
B4W63_799	0.0174317	0.0383727	0.0770604	0.0714731
B4W63_727	0.14482	0.187307	0.0770604	0.0712288
B4W63_421	0.0996247	0.0857831	0.0713002	0.0830884
B4W63_2437	0.0711394	0.048869	0.084453	0.0689788
B4W63_2836	0.0572864	0.0600164	0.084453	0.0681816
B4W63_5187	0.0429421	0.0362408	0.084453	0.0681366
B4W63_129	0.0429421	0.0100827	0.069628	0.0868915
B4W63_4076	0.125585	0.0892867	0.0675146	0.105893
B4W63_1810	0.0744127	0.0520204	0.0672513	0.111816
B4W63_3174	0.693859	0.42698	0.0664613	0.111816
B4W63_1910	0.0130423	0.0383727	0.06524	0.111816
B4W63_797	0.0744127	0.0505686	0.0639793	0.111816
B4W63_2061	0.0192287	0.0383727	0.0629713	0.101711
B4W63_4168	0.0429421	0.026956	0.0627277	0.101711
B4W63_3474	0.0514661	0.0427367	0.0624196	0.101711
B4W63_1508	0.0460531	0.0349749	0.0737111	0.0590878
B4W63_5324	0.0949243	0.082171	0.0752898	0.0580855
B4W63_5460	0.00957809	0.0383727	0.0752898	0.0575674
B4W63_247	0.07188	0.0856693	0.0752898	0.0570229
B4W63_4200	0.0266746	0.0383727	0.0752898	0.0561525
B4W63_479	0.0274727	0.0383727	0.0562475	0.0552995
B4W63_4225	0.0635195	0.0754123	0.0555365	0.0692444
B4W63_924	0.0456744	0.0456502	0.0685742	0.0540407
B4W63_3803	0.137026	0.0967663	0.0551395	0.0692444
B4W63_3770	0.0602398	0.0640845	0.0685742	0.0535727
B4W63_4936	0.0744127	0.0516719	0.0685742	0.0530436
B4W63_1205	0.0863527	0.0631252	0.0539571	0.0692444
B4W63_1140	0.0298729	0.0383727	0.0525107	0.072475
B4W63_5286	0.0412504	0.0383727	0.0521005	0.072475
B4W63_3171	0.0276351	0.0383727	0.0550416	0.0499534
B4W63_1178	0.0429421	0.0345126	0.0509905	0.072475
B4W63_1817	0.0898274	0.0709865	0.0550416	0.0496596
B4W63_1732	0.0592728	0.0640845	0.0491412	0.0646925
B4W63_1206	0.0429421	0.0202433	0.0490694	0.0646925
B4W63_3434	0.067875	0.0776895	0.0547595	0.0473794
B4W63_3427	0.0600343	0.0640845	0.0547595	0.0451724
B4W63_508	0.0744127	0.0501079	0.0547595	0.0448613
B4W63_149	0.0183914	0.0383727	0.0458909	0.0465706
B4W63_562	0.0386722	0.0383727	0.0533934	0.0439703
B4W63_2161	0.0429421	0.0152213	0.0533934	0.0439375
B4W63_2694	0.0208279	0.0383727	0.0533934	0.0438308
B4W63_412	0.0429421	0.0239231	0.0533934	0.0430163
B4W63_4146	0.0429421	0.0329764	0.0533934	0.0429391
B4W63_1999	0.0429421	0.0194992	0.0508372	0.0411385
B4W63_1491	0.0599577	0.0640845	0.0508372	0.0396265
B4W63_1129	0.0429421	0.0212104	0.0508372	0.0392658
B4W63_3150	0.0429421	0.0161187	0.0508372	0.0387027
B4W63_463	0.0916252	0.0600226	0.0389241	0.0415278
B4W63_3183	0.108673	0.0633791	0.0384396	0.0415278
B4W63_2524	0.0164284	0.0383727	0.0381426	0.0415278
B4W63_4627	0.0474513	0.0456502	0.0478283	0.0369117
B4W63_3514	0.0300582	0.0383727	0.0355961	0.0411853
B4W63_845	0.0429421	0.0306787	0.0354908	0.0411853
B4W63_381	0.0289821	0.0383727	0.0371265	0.0343158
B4W63_1204	0.18966	0.23477	0.0371265	0.0340863
B4W63_1588	0.294422	0.615479	0.0371265	0.0334582
B4W63_4764	0.0514661	0.0471695	0.0371265	0.0320305
B4W63_4443	0.0643535	0.0776895	0.0324538	0.0411853
B4W63_3413	0.28345	0.383724	0.0371265	0.0316004
B4W63_1470	0.0610121	0.0476069	0.0342926	0.0303468
B4W63_829	0.0429421	0.00959107	0.0308691	0.0411853
B4W63_4497	0.0429421	0.0331746	0.0342926	0.0299328
B4W63_2117	0.0241257	0.0383727	0.0303457	0.0411853
B4W63_3187	0.0190204	0.0383727	0.0342926	0.029333
B4W63_2794	0.217594	0.267424	0.0342926	0.0292006
B4W63_4409	0.0916252	0.0593567	0.0342926	0.0285359
B4W63_817	0.0243993	0.0383727	0.0286834	0.0388185
B4W63_1688	0.0939798	0.12025	0.0342926	0.0264524
B4W63_4714	0.0514661	0.0460274	0.0342926	0.0261342
B4W63_4516	0.154445	0.0922677	0.0262106	0.0388185
B4W63_2182	0.040916	0.0383727	0.0257681	0.0388185
B4W63_5319	0.166315	0.0978	0.0342926	0.0247507
B4W63_5043	0.322134	0.171307	0.0342926	0.0247289
B4W63_325	0.0429421	0.0166618	0.0342926	0.0241721
B4W63_2347	0.0163019	0.0383727	0.0243356	0.0388185
B4W63_2651	0.108071	0.0663253	0.0242059	0.0388185
B4W63_416	0.0319902	0.0383727	0.0342926	0.0232895
B4W63_3096	0.318452	0.414088	0.0342926	0.0225264
B4W63_5208	0.0429421	0.0243807	0.0227147	0.0388185
B4W63_2792	0.108673	0.0650593	0.0342926	0.0215891
B4W63_299	0.0429421	0.0183955	0.0201583	0.0388185
B4W63_5014	0.0141858	0.0383727	0.0342926	0.0190942
B4W63_2646	0.0655018	0.0601039	0.0189996	0.0388185
B4W63_2222	0.0429421	0.0354619	0.0342926	0.0176799
B4W63_411	0.0429421	0.0172124	0.0342926	0.0171444
B4W63_5101	0.566256	0.326555	0.017432	0.0388185
B4W63_4028	0.0279119	0.0383727	0.0147736	0.0388185
B4W63_2584	0.0535836	0.0522643	0.0342926	0.0143608
B4W63_2945	0.0324975	0.0383727	0.0142238	0.0388185
B4W63_322	0.0429421	0.025263	0.0342926	0.0137289
B4W63_3074	0.0181908	0.0383727	0.0342926	0.0131606
B4W63_2358	0.0429421	0.0326288	0.0132402	0.0388185
B4W63_1498	0.0429421	0.0354383	0.0131362	0.0388185
B4W63_990	0.027706	0.0383727	0.0342926	0.0127511
B4W63_3383	0.0140581	0.0383727	0.0342926	0.0117354
B4W63_476	0.0585234	0.0640845	0.0342926	0.0115014
B4W63_4748	0.0815636	0.0764413	0.0342926	0.0108155
B4W63_670	1.25447	0.716795	0.00467184	0.0388185
B4W63_1807	0.0610121	0.0480289	0.0342926	0.00258545
