# Supplementary material for: Quantitative proteomic analysis of the microbial degradation of 3-aminobenzoic acid by Comamonas sp. QT12
Source: Sci Rep. 2022 Oct 20;12:17609. doi: 10.1038/s41598-022-17570-9 (PMC9584955; doi:10.1038/s41598-022-17570-9)
Supplement: Supplementary file 4 — Supplementary Information 4. [file 41598_2022_17570_MOESM4_ESM.xlsx]

## Sheet: Table S4
													Table S4 GO analysis for up-regulated and down-regulated differential proteins in 3AB group
Up-regulated pathways-MF	GOID	Count		Up-regulated pathways-CC	GOID	Count		Up-regulated pathways-BP	GOID	Count		Down-regulated pathways-MF	GOID	Count		Down-regulated pathways-CC	GOID	Count		Down-regulated pathways-BP	GOID	Count
ATP binding	GO:0005524	41		cytoplasm	GO:0005737	35		methylation	GO:0032259	4		structural constituent of ribosome	GO:0003735	19		ribosome	GO:0005840	14		translation	GO:0006412	19
metal ion binding	GO:0046872	18		integral component of membrane	GO:0016021	19		transmembrane transport	GO:0055085	4		rRNA binding	GO:0019843	12		integral component of membrane	GO:0016021	12		ion transport	GO:0006811	2
DNA binding	GO:0003677	12		plasma membrane	GO:0005886	9		iron ion homeostasis	GO:0055072	3		metal ion binding	GO:0046872	11		cytoplasm	GO:0005737	9		chemotaxis	GO:0006935	2
oxidoreductase activity	GO:0016491	10		periplasmic space	GO:0042597	6		regulation of transcription, DNA-templated	GO:0006355	3		ATP binding	GO:0005524	8		plasma membrane	GO:0005886	7		regulation of transcription, DNA-templated	GO:0006355	2
magnesium ion binding	GO:0000287	9		cell outer membrane	GO:0009279	6		glutathione metabolic process	GO:0006749	3		oxidoreductase activity	GO:0016491	5		periplasmic space	GO:0042597	4		amino acid transport	GO:0006865	2
RNA binding	GO:0003723	9		ATP-binding cassette (ABC) transporter complex	GO:0043190	4		DNA recombination	GO:0006310	3		ATPase activity	GO:0016887	3		cell outer membrane	GO:0009279	3		transmembrane transport	GO:0055085	2
transferase activity	GO:0016740	8		chromosome	GO:0005694	2		nucleoside metabolic process	GO:0009116	3		efflux transmembrane transporter activity	GO:0015562	3		large ribosomal subunit	GO:0015934	3		cell division	GO:0051301	2
ligase activity	GO:0016874	8		tripartite ATP-independent periplasmic transporter complex	GO:0031317	2		translation	GO:0006412	3		DNA binding	GO:0003677	3		pore complex	GO:0046930	2		glutamate biosynthetic process	GO:0006537	2
ATPase activity	GO:0016887	6		nucleoid	GO:0009295	1		DNA repair	GO:0006281	3		magnesium ion binding	GO:0000287	3		outer membrane-bounded periplasmic space	GO:0030288	2		protein folding	GO:0006457	2
pyridoxal phosphate binding	GO:0030170	6		glutamyl-tRNA(Gln) amidotransferase complex	GO:0030956	1		NAD biosynthetic process	GO:0009435	2		iron-sulfur cluster binding	GO:0051536	3		small ribosomal subunit	GO:0015935	2		cell cycle	GO:0007049	2
flavin adenine dinucleotide binding	GO:0050660	6		signal recognition particle	GO:0048500	1		biosynthetic process	GO:0009058	2		4 iron, 4 sulfur cluster binding	GO:0051539	3		membrane	GO:0016020	2		pantothenate biosynthetic process	GO:0015940	1
hydrolase activity	GO:0016787	6		pyruvate dehydrogenase complex	GO:0045254	1		pyridoxine biosynthetic process	GO:0008615	2		FMN binding	GO:0010181	2		proton-transporting ATP synthase complex, coupling factor F(o)	GO:0045263	1		peptidoglycan biosynthetic process	GO:0009252	1
GTP binding	GO:0005525	5		excinuclease repair complex	GO:0009380	1		one-carbon metabolic process	GO:0006730	2		RNA binding	GO:0003723	2		ATP-binding cassette (ABC) transporter complex	GO:0043190	1		copper ion transport	GO:0006825	1
zinc ion binding	GO:0008270	5		membrane	GO:0016020	1		thiamine biosynthetic process	GO:0009228	2		DNA-binding transcription factor activity	GO:0003700	2		outer membrane	GO:0019867	1		pseudouridine synthesis	GO:0001522	1
DNA-binding transcription factor activity	GO:0003700	5						DNA topological change	GO:0006265	2		copper ion binding	GO:0005507	2		glycerol-3-phosphate dehydrogenase complex	GO:0009331	1		arginine biosynthetic process	GO:0006526	1
acyl-CoA dehydrogenase activity	GO:0003995	5						purine nucleotide biosynthetic process	GO:0006164	2		transmembrane transporter activity	GO:0022857	2		bacterial-type flagellum basal body	GO:0009425	1		DNA unwinding involved in DNA replication	GO:0006268	1
GTPase activity	GO:0003924	4						dTTP biosynthetic process	GO:0006235	2		transferase activity	GO:0016740	2		integral component of plasma membrane	GO:0005887	1		ethanol oxidation	GO:0006069	1
NAD binding	GO:0051287	4						L-serine biosynthetic process	GO:0006564	2		nucleic acid binding	GO:0003676	2						chorismate metabolic process	GO:0046417	1
transaminase activity	GO:0008483	3						cell redox homeostasis	GO:0045454	2		porin activity	GO:0015288	2						tryptophan biosynthetic process	GO:0000162	1
signaling receptor activity	GO:0038023	3						'de novo' IMP biosynthetic process	GO:0006189	2		peptidyl-prolyl cis-trans isomerase activity	GO:0003755	2						L-phenylalanine biosynthetic process	GO:0009094	1
siderophore uptake transmembrane transporter activity	GO:0015344	3						phosphorelay signal transduction system	GO:0000160	2		ATPase-coupled cation transmembrane transporter activity	GO:0019829	2						glutamine metabolic process	GO:0006541	1
serine-type endopeptidase activity	GO:0004252	3						peptidoglycan biosynthetic process	GO:0009252	2		zinc ion binding	GO:0008270	2						poly-hydroxybutyrate biosynthetic process	GO:0042619	1
electron transfer activity	GO:0009055	3						guanosine tetraphosphate metabolic process	GO:0015969	2		glutamate N-acetyltransferase activity	GO:0004358	1						glycolytic process	GO:0006096	1
nucleotide binding	GO:0000166	2						regulation of cell shape	GO:0008360	2		protein methyltransferase activity	GO:0008276	1						carbon fixation	GO:0015977	1
NAD+ synthase activity	GO:0008795	2						cellular aldehyde metabolic process	GO:0006081	2		UDP-N-acetylmuramoyl-tripeptide-D-alanyl-D-alanine ligase activity	GO:0047480	1						bacterial-type flagellum-dependent cell motility	GO:0071973	1
oxidoreductase activity, acting on the aldehyde or oxo group of donors, NAD or NADP as acceptor	GO:0016620	2						histidine biosynthetic process	GO:0000105	2		single-stranded DNA binding	GO:0003697	1						protein transport	GO:0015031	1
NAD+ synthase (glutamine-hydrolyzing) activity	GO:0003952	2						nucleotide-sugar metabolic process	GO:0009225	2		nucleotide binding	GO:0000166	1						regulation of nitrogen utilization	GO:0006808	1
transferase activity, transferring glycosyl groups	GO:0016757	2						lysine biosynthetic process via diaminopimelate	GO:0009089	2		2 iron, 2 sulfur cluster binding	GO:0051537	1						gluconeogenesis	GO:0006094	1
2-alkenal reductase [NAD(P)+] activity	GO:0032440	2						cell wall organization	GO:0071555	2		serine-type endopeptidase activity	GO:0004252	1						signal transduction	GO:0007165	1
DNA topoisomerase type I (single strand cut, ATP-independent) activity	GO:0003917	2						lipopolysaccharide biosynthetic process	GO:0009103	2		proton-transporting ATP synthase activity, rotational mechanism	GO:0046933	1						regulation of translation	GO:0006417	1
nucleic acid binding	GO:0003676	2						carbohydrate metabolic process	GO:0005975	2		catalase activity	GO:0004096	1						glycerol-3-phosphate metabolic process	GO:0006072	1
lyase activity	GO:0016829	2						protein folding	GO:0006457	2		tRNA binding	GO:0000049	1						response to oxidative stress	GO:0006979	1
tRNA binding	GO:0000049	2						lipoprotein transport	GO:0042953	2		quinone binding	GO:0048038	1						leucine biosynthetic process	GO:0009098	1
unfolded protein binding	GO:0051082	2						rRNA base methylation	GO:0070475	2		anthranilate synthase activity	GO:0004049	1						tricarboxylic acid cycle	GO:0006099	1
glutaminyl-tRNA synthase (glutamine-hydrolyzing) activity	GO:0050567	2						arginyl-tRNA aminoacylation	GO:0006420	2		guanosine phosphorylase activity	GO:0047975	1						oxaloacetate metabolic process	GO:0006107	1
ATPase-coupled sulfate transmembrane transporter activity	GO:0015419	2						AMP salvage	GO:0044209	2		lyase activity	GO:0016829	1						cell wall organization	GO:0071555	1
ribonuclease activity	GO:0004540	2						regulation of glutamine family amino acid metabolic process	GO:0000820	1		3'-5' exonuclease activity	GO:0008408	1						methylation	GO:0032259	1
arginine-tRNA ligase activity	GO:0004814	2						nucleotide metabolic process	GO:0009117	1		prephenate dehydratase activity	GO:0004664	1						formate oxidation	GO:0015944	1
GTP diphosphokinase activity	GO:0008728	2						lipoprotein localization to outer membrane	GO:0044874	1		uridine phosphorylase activity	GO:0004850	1						phosphorelay signal transduction system	GO:0000160	1
dTDP-glucose 4,6-dehydratase activity	GO:0008460	2						carbohydrate derivative metabolic process	GO:1901135	1		glycerol-3-phosphate dehydrogenase (quinone) activity	GO:0004368	1						cellular respiration	GO:0045333	1
thiamine pyrophosphate binding	GO:0030976	2						malate metabolic process	GO:0006108	1		phosphoenolpyruvate carboxylase activity	GO:0008964	1						regulation of cell shape	GO:0008360	1
glutaminase activity	GO:0004359	2						coenzyme A biosynthetic process	GO:0015937	1		heme binding	GO:0020037	1						iron-sulfur cluster assembly	GO:0016226	1
NADP binding	GO:0050661	2						iron ion transport	GO:0006826	1		unfolded protein binding	GO:0051082	1						pentose-phosphate shunt, non-oxidative branch	GO:0009052	1
methyltransferase activity	GO:0008168	2						D-amino acid metabolic process	GO:0046416	1		molybdopterin cofactor binding	GO:0043546	1						nitrate assimilation	GO:0042128	1
imidazoleglycerol-phosphate synthase activity	GO:0000107	1						'de novo' UMP biosynthetic process	GO:0044205	1		lactate transmembrane transporter activity	GO:0015129	1						ATP synthesis coupled electron transport	GO:0042773	1
GMP synthase (glutamine-hydrolyzing) activity	GO:0003922	1						cell cycle	GO:0007049	1		potassium ion binding	GO:0030955	1						phosphate-containing compound metabolic process	GO:0006796	1
oxidoreductase activity, acting on the CH-NH2 group of donors, NAD or NADP as acceptor	GO:0016639	1						mRNA polyadenylation	GO:0006378	1		3-isopropylmalate dehydratase activity	GO:0003861	1
4 iron, 4 sulfur cluster binding	GO:0051539	1						terpenoid biosynthetic process	GO:0016114	1		large ribosomal subunit rRNA binding	GO:0070180	1
glutamate-5-semialdehyde dehydrogenase activity	GO:0004350	1						pentose-phosphate shunt	GO:0006098	1		DNA helicase activity	GO:0003678	1
23S rRNA (adenine(2030)-N(6))-methyltransferase activity	GO:0036307	1						3,4-dihydroxybenzoate catabolic process	GO:0019619	1		lipid binding	GO:0008289	1
polynucleotide adenylyltransferase activity	GO:0004652	1						DNA-templated transcription, termination	GO:0006353	1		glutamate synthase (ferredoxin) activity	GO:0016041	1
exonuclease activity	GO:0004527	1						ion transport	GO:0006811	1		motor activity	GO:0003774	1
ATPase-coupled thiosulfate transmembrane transporter activity	GO:0102025	1						histidine catabolic process to glutamate and formate	GO:0019557	1		5S rRNA binding	GO:0008097	1
double-stranded RNA binding	GO:0003725	1						adenine salvage	GO:0006168	1		S-(hydroxymethyl)glutathione dehydrogenase NADP activity	GO:0106321	1
protein methyltransferase activity	GO:0008276	1						transsulfuration	GO:0019346	1		methylmalonyl-CoA mutase activity	GO:0004494	1
3'-5' exonuclease activity	GO:0008408	1						cellular protein modification process	GO:0006464	1		peptidase activity	GO:0008233	1
AMP nucleosidase activity	GO:0008714	1						cell division	GO:0051301	1		S-(hydroxymethyl)glutathione dehydrogenase NAD activity	GO:0106322	1
ATP-dependent peptidase activity	GO:0004176	1						threonine biosynthetic process	GO:0009088	1		inorganic diphosphatase activity	GO:0004427	1
3 iron, 4 sulfur cluster binding	GO:0051538	1						regulation of translation	GO:0006417	1		3 iron, 4 sulfur cluster binding	GO:0051538	1
urocanate hydratase activity	GO:0016153	1						glycine betaine transport	GO:0031460	1		siderophore uptake transmembrane transporter activity	GO:0015344	1
beta-ketoacyl-acyl-carrier-protein synthase III activity	GO:0033818	1						fatty acid beta-oxidation	GO:0006635	1		oxidoreductase activity, acting on the CH-NH2 group of donors, NAD or NADP as acceptor	GO:0016639	1
thymidylate synthase activity	GO:0004799	1						metabolic process	GO:0008152	1		phosphorelay sensor kinase activity	GO:0000155	1
phosphomannomutase activity	GO:0004615	1						queuosine biosynthetic process	GO:0008616	1		acetyl-CoA C-acetyltransferase activity	GO:0003985	1
carbohydrate derivative binding	GO:0097367	1						glutathione catabolic process	GO:0006751	1		kinase activity	GO:0016301	1
FMN binding	GO:0010181	1						purine ribonucleoside salvage	GO:0006166	1		L-lactate dehydrogenase (cytochrome) activity	GO:0004460	1
GTP cyclohydrolase I activity	GO:0003934	1						'de novo' L-methionine biosynthetic process	GO:0071266	1		iron ion binding	GO:0005506	1
precorrin-6Y C5,15-methyltransferase (decarboxylating) activity	GO:0046025	1						cellular modified amino acid biosynthetic process	GO:0042398	1		transmembrane signaling receptor activity	GO:0004888	1
oxidoreductase activity, acting on other nitrogenous compounds as donors	GO:0016661	1						lipid A biosynthetic process	GO:0009245	1		thymidine phosphorylase activity	GO:0009032	1
tryptophan-tRNA ligase activity	GO:0004830	1						adenine catabolic process	GO:0006146	1		acetyl-CoA:L-glutamate N-acetyltransferase activity	GO:0004042	1
iron ion binding	GO:0005506	1						regulation of translational termination	GO:0006449	1		site-specific DNA-methyltransferase (adenine-specific) activity	GO:0009007	1
succinyldiaminopimelate transaminase activity	GO:0009016	1						UDP-N-acetylglucosamine biosynthetic process	GO:0006048	1		ribose-5-phosphate isomerase activity	GO:0004751	1
rRNA (cytosine-N4-)-methyltransferase activity	GO:0071424	1						lysyl-tRNA aminoacylation	GO:0006430	1		pyruvate kinase activity	GO:0004743	1
2-oxoglutarate-dependent dioxygenase activity	GO:0016706	1						diaminopimelate biosynthetic process	GO:0019877	1		electron transfer activity	GO:0009055	1
aminoacyl-tRNA hydrolase activity	GO:0004045	1						RNA methylation	GO:0001510	1		cobalamin binding	GO:0031419	1
D-amino-acid oxidase activity	GO:0003884	1						RNA processing	GO:0006396	1		translation initiation factor activity	GO:0003743	1
tryptophan synthase activity	GO:0004834	1						cellular amino acid metabolic process	GO:0006520	1		methyltransferase activity	GO:0008168	1
N-acetyltransferase activity	GO:0008080	1						glyoxylate cycle	GO:0006097	1		FAD binding	GO:0071949	1
L-ascorbic acid binding	GO:0031418	1						methionyl-tRNA aminoacylation	GO:0006431	1		pyrimidine-nucleoside phosphorylase activity	GO:0016154	1
thiamine-phosphate kinase activity	GO:0009030	1						threonine catabolic process	GO:0006567	1		protein dimerization activity	GO:0046983	1
pyruvate, water dikinase activity	GO:0008986	1						glycerol ether metabolic process	GO:0006662	1		purine-nucleoside phosphorylase activity	GO:0004731	1
cation transmembrane transporter activity	GO:0008324	1						1-deoxy-D-xylulose 5-phosphate biosynthetic process	GO:0052865	1		NADH dehydrogenase (ubiquinone) activity	GO:0008137	1
glucosamine-1-phosphate N-acetyltransferase activity	GO:0019134	1						glutamine metabolic process	GO:0006541	1		branched-chain amino acid transmembrane transporter activity	GO:0015658	1
translation elongation factor activity	GO:0003746	1						glyoxylate catabolic process	GO:0009436	1		dipeptidase activity	GO:0016805	1
threonine synthase activity	GO:0004795	1						thiamine diphosphate biosynthetic process	GO:0009229	1		ribosome binding	GO:0043022	1
helicase activity	GO:0004386	1						cell morphogenesis	GO:0000902	1		3-methyl-2-oxobutanoate hydroxymethyltransferase activity	GO:0003864	1
3-oxoacyl-[acyl-carrier-protein] synthase activity	GO:0004315	1						fatty acid biosynthetic process	GO:0006633	1		superoxide dismutase activity	GO:0004784	1
O-phospho-L-serine:2-oxoglutarate aminotransferase activity	GO:0004648	1						tryptophan biosynthetic process	GO:0000162	1		acetoacetyl-CoA reductase activity	GO:0018454	1
carbonate dehydratase activity	GO:0004089	1						cellular response to heat	GO:0034605	1		signaling receptor activity	GO:0038023	1
ribulose-phosphate 3-epimerase activity	GO:0004750	1						glycolytic process	GO:0006096	1		pseudouridine synthase activity	GO:0009982	1
phosphoribosylaminoimidazole carboxylase activity	GO:0004638	1						leucyl-tRNA aminoacylation	GO:0006429	1		triose-phosphate isomerase activity	GO:0004807	1
endopeptidase inhibitor activity	GO:0004866	1						macromolecule biosynthetic process	GO:0009059	1		enzyme regulator activity	GO:0030234	1
DNA-directed DNA polymerase activity	GO:0003887	1						glycyl-tRNA aminoacylation	GO:0006426	1		methione N-acyltransferase activity	GO:0103045	1
malate dehydrogenase (decarboxylating) (NADP+) activity	GO:0004473	1						hypoxanthine salvage	GO:0043103	1		chorismate mutase activity	GO:0004106	1
metallocarboxypeptidase activity	GO:0004181	1						propionate catabolic process, 2-methylcitrate cycle	GO:0019629	1
malate dehydrogenase (decarboxylating) (NAD+) activity	GO:0004471	1						ubiquinone biosynthetic process	GO:0006744	1
pantothenate kinase activity	GO:0004594	1						pentose catabolic process	GO:0019323	1
protein dimerization activity	GO:0046983	1						transcription antitermination	GO:0031564	1
adenine phosphoribosyltransferase activity	GO:0003999	1						lipid biosynthetic process	GO:0008610	1
ligase activity, forming carbon-nitrogen bonds	GO:0016879	1						gluconeogenesis	GO:0006094	1
phosphoglycerate dehydrogenase activity	GO:0004617	1						pyrimidine nucleotide biosynthetic process	GO:0006221	1
isomerase activity	GO:0016853	1						SRP-dependent cotranslational protein targeting to membrane	GO:0006614	1
nuclease activity	GO:0004518	1						lipid catabolic process	GO:0016042	1
L-threonine ammonia-lyase activity	GO:0004794	1						isoleucine biosynthetic process	GO:0009097	1
leucine-tRNA ligase activity	GO:0004823	1						histidine catabolic process to glutamate and formamide	GO:0019556	1
propionyl-CoA carboxylase activity	GO:0004658	1						L-proline biosynthetic process	GO:0055129	1
oxaloacetate decarboxylase activity	GO:0008948	1						pyruvate metabolic process	GO:0006090	1
pyridoxine 5'-phosphate synthase activity	GO:0033856	1						tetrahydrofolate biosynthetic process	GO:0046654	1
hydroxymethyl-, formyl- and related transferase activity	GO:0016742	1						dTDP biosynthetic process	GO:0006233	1
indole-3-glycerol-phosphate synthase activity	GO:0004425	1						cobalamin biosynthetic process	GO:0009236	1
sequence-specific DNA binding	GO:0043565	1						dTMP biosynthetic process	GO:0006231	1
methionine-tRNA ligase activity	GO:0004825	1						protein quality control for misfolded or incompletely synthesized proteins	GO:0006515	1
catalytic activity	GO:0003824	1						DNA replication	GO:0006260	1
aspartate-semialdehyde dehydrogenase activity	GO:0004073	1						DNA-dependent DNA replication	GO:0006261	1
hypoglycin A gamma-glutamyl transpeptidase activity	GO:0102953	1						tryptophanyl-tRNA aminoacylation	GO:0006436	1
dihydroorotase activity	GO:0004151	1						protein transport	GO:0015031	1
metalloendopeptidase activity	GO:0004222	1						nucleotide-excision repair	GO:0006289	1
branched-chain amino acid transmembrane transporter activity	GO:0015658	1						cysteine biosynthetic process from serine	GO:0006535	1
7S RNA binding	GO:0008312	1						peptidoglycan catabolic process	GO:0009253	1
dihydrolipoyllysine-residue acetyltransferase activity	GO:0004742	1						rRNA processing	GO:0006364	1
oxidoreductase activity, acting on a sulfur group of donors, NAD(P) as acceptor	GO:0016668	1						cell septum assembly	GO:0090529	1
DNA helicase activity	GO:0003678	1						7,8-dihydroneopterin 3'-triphosphate biosynthetic process	GO:0035998	1
pyrophosphatase activity	GO:0016462	1						tricarboxylic acid cycle	GO:0006099	1
tartronate-semialdehyde synthase activity	GO:0009028	1						glutamyl-tRNA aminoacylation	GO:0006424	1
peptide-methionine (S)-S-oxide reductase activity	GO:0008113	1						ribosomal small subunit biogenesis	GO:0042274	1
glutamate-cysteine ligase activity	GO:0004357	1						isoprenoid biosynthetic process	GO:0008299	1
[glutamate-ammonia-ligase] adenylyltransferase activity	GO:0008882	1
3-hydroxyacyl-CoA dehydrogenase activity	GO:0003857	1
oxidoreductase activity, acting on the CH-OH group of donors, NAD or NADP as acceptor	GO:0016616	1
transmembrane transporter activity	GO:0022857	1
formyltetrahydrofolate deformylase activity	GO:0008864	1
orotate phosphoribosyltransferase activity	GO:0004588	1
aminoacyl-tRNA editing activity	GO:0002161	1
efflux transmembrane transporter activity	GO:0015562	1
phosphate acetyltransferase activity	GO:0008959	1
protein disulfide oxidoreductase activity	GO:0015035	1
1-deoxy-D-xylulose-5-phosphate synthase activity	GO:0008661	1
L-serine ammonia-lyase activity	GO:0003941	1
UDP-N-acetylmuramoylalanine-D-glutamate ligase activity	GO:0008764	1
arabinose-5-phosphate isomerase activity	GO:0019146	1
translation release factor activity, codon specific	GO:0016149	1
rRNA (adenine-N6,N6-)-dimethyltransferase activity	GO:0000179	1
triphosphoric monoester hydrolase activity	GO:0016793	1
tetrahydrofolylpolyglutamate synthase activity	GO:0004326	1
N-acetylmuramoyl-L-alanine amidase activity	GO:0008745	1
nucleotidyltransferase activity	GO:0016779	1
oxidoreductase activity, acting on NAD(P)H, NAD(P) as acceptor	GO:0016652	1
3-oxoadipyl-CoA thiolase activity	GO:0033812	1
5-(carboxyamino)imidazole ribonucleotide synthase activity	GO:0034028	1
lysine-tRNA ligase activity	GO:0004824	1
propionate-CoA ligase activity	GO:0050218	1
16S rRNA (adenine(1518)-N(6)/adenine(1519)-N(6))-dimethyltransferase activity	GO:0052908	1
FAD binding	GO:0071949	1
glutamate-tRNA ligase activity	GO:0004818	1
cyclopropane-fatty-acyl-phospholipid synthase activity	GO:0008825	1
leukotriene C4 gamma-glutamyl transferase activity	GO:0103068	1
aminoacyl-tRNA ligase activity	GO:0004812	1
exoribonuclease II activity	GO:0008859	1
thymidylate kinase activity	GO:0004798	1
cysteine synthase activity	GO:0004124	1
isocitrate dehydrogenase (NADP+) activity	GO:0004450	1
adenine deaminase activity	GO:0000034	1
cystathionine beta-lyase activity	GO:0004121	1
[glutamine synthetase]-adenylyl-L-tyrosine phosphorylase	GO:0047388	1
acetyl-CoA C-acetyltransferase activity	GO:0003985	1
ATPase-coupled transmembrane transporter activity	GO:0042626	1
acetyl-CoA C-acyltransferase activity	GO:0003988	1
small ribosomal subunit rRNA binding	GO:0070181	1
peptidase activity	GO:0008233	1
guanylate kinase activity	GO:0004385	1
glycine-tRNA ligase activity	GO:0004820	1
glutathione hydrolase activity	GO:0036374	1
heme binding	GO:0020037	1
UDP-N-acetylglucosamine diphosphorylase activity	GO:0003977	1
ferrous iron transmembrane transporter activity	GO:0015093	1
DNA ligase (NAD+) activity	GO:0003911	1
trans-aconitate 2-methyltransferase activity	GO:0030798	1
