# Supplementary material for: Quantitative proteomic analysis of the microbial degradation of 3-aminobenzoic acid by Comamonas sp. QT12
Source: Sci Rep. 2022 Oct 20;12:17609. doi: 10.1038/s41598-022-17570-9 (PMC9584955; doi:10.1038/s41598-022-17570-9)
Supplement: Supplementary file 5 — Supplementary Information 5. [file 41598_2022_17570_MOESM5_ESM.xlsx]

## Sheet: Table S5
Table S5 KEGG analysis for up-regulated and down-regulated pathways in 3AB group
Up-regulated pathways	count		Down-regulated pathways	count
Glycolysis / Gluconeogenesis	3		Glycolysis / Gluconeogenesis	3
Citrate cycle (TCA cycle)	2		Pentose phosphate pathway	1
Pentose phosphate pathway	2		Fructose and mannose metabolism	1
Pentose and glucuronate interconversions	1		Fatty acid degradation	2
Fructose and mannose metabolism	1		Synthesis and degradation of ketone bodies	1
Fatty acid biosynthesis	3		Oxidative phosphorylation	3
Fatty acid degradation	10		Arginine biosynthesis	1
Synthesis and degradation of ketone bodies	2		Purine metabolism	2
Arginine biosynthesis	1		Pyrimidine metabolism	1
Purine metabolism	10		Alanine, aspartate and glutamate metabolism	2
Pyrimidine metabolism	5		Valine, leucine and isoleucine degradation	2
Alanine, aspartate and glutamate metabolism	2		Valine, leucine and isoleucine biosynthesis	1
Glycine, serine and threonine metabolism	7		Lysine biosynthesis	1
Monobactam biosynthesis	1		Lysine degradation	1
Cysteine and methionine metabolism	6		Tyrosine metabolism	1
Valine, leucine and isoleucine degradation (10)	10		Benzoate degradation	2
Geraniol degradation	1		Tryptophan metabolism	2
Valine, leucine and isoleucine biosynthesis	1		Phenylalanine, tyrosine and tryptophan biosynthesis	2
Lysine biosynthesis	2		Peptidoglycan biosynthesis	1
Lysine degradation	4		Inositol phosphate metabolism	1
Arginine and proline metabolism	1		Glycerophospholipid metabolism	1
Carbapenem biosynthesis	1		Pyruvate metabolism	6
Histidine metabolism	3		Chloroalkane and chloroalkene degradation	1
Tyrosine metabolism	4		Naphthalene degradation	1
Benzoate degradation	6		Glyoxylate and dicarboxylate metabolism	6
Tryptophan metabolism	3		Propanoate metabolism	2
Phenylalanine, tyrosine and tryptophan biosynthesis	2		Butanoate metabolism	2
beta-Alanine metabolism	2		C5-Branched dibasic acid metabolism	1
Taurine and hypotaurine metabolism	2		Methane metabolism	3
Selenocompound metabolism	2		Pantothenate and CoA biosynthesis 1
Cyanoamino acid metabolism	2		Terpenoid backbone biosynthesis	1
D-Glutamine and D-glutamate metabolism	2		Nitrogen metabolism	3
Glutathione metabolism	7		Metabolic pathways	25
Amino sugar and nucleotide sugar metabolism	3		Biosynthesis of secondary metabolites	16
Streptomycin biosynthesis	1		Microbial metabolism in diverse environments	13
Polyketide sugar unit biosynthesis	1		Carbon metabolism	10
Acarbose and validamycin biosynthesis	1		2-Oxocarboxylic acid metabolism	2
Lipopolysaccharide biosynthesis	1		Fatty acid metabolism	1
O-Antigen nucleotide sugar biosynthesis	3		Degradation of aromatic compounds	1
Peptidoglycan biosynthesis	1		Biosynthesis of amino acids	9
alpha-Linolenic acid metabolism	1		Biosynthesis of cofactors	2
Pyruvate metabolism	7		beta-Lactam resistance	1
Chloroalkane and chloroalkene degradation	1		Vancomycin resistance	1
Naphthalene degradation	1		ABC transporters	9
Aminobenzoate degradation	1		Two-component system	5
Glyoxylate and dicarboxylate metabolism	7		Quorum sensing	9
Propanoate metabolism	7		Bacterial chemotaxis	2
Ethylbenzene degradation	1		Flagellar assembly	1
Styrene degradation	1		Ribosome	19
Butanoate metabolism	5
One carbon pool by folate	2
Methane metabolism	3
Thiamine metabolism	3
Vitamin B6 metabolism	3
Nicotinate and nicotinamide metabolism	2
Pantothenate and CoA biosynthesis	1
Folate biosynthesis	2
Porphyrin and chlorophyll metabolism	2
Terpenoid backbone biosynthesis	4
Nitrogen metabolism	1
Sulfur metabolism	4
Aminoacyl-tRNA biosynthesis	9
Metabolic pathways	85
Biosynthesis of secondary metabolites	32
Microbial metabolism in diverse environments	29
Carbon metabolism	16
2-Oxocarboxylic acid metabolism	2
Fatty acid metabolism	9
Degradation of aromatic compounds	2
Biosynthesis of amino acids	15
Biosynthesis of cofactors	13
Cationic antimicrobial peptide (CAMP) resistance	1
ABC transporters	11
Two-component system	4
Quorum sensing	7
RNA degradation	2
DNA replication	2
Protein export	2
Bacterial secretion system	2
Base excision repair	2
Nucleotide excision repair	4
Mismatch repair	2
Homologous recombination	1
